# Supplementary material for: Leptospirosis: Morbidity, mortality, and spatial distribution of hospitalized cases in Ecuador. A nationwide study 2000-2020
Source: PLoS Negl Trop Dis. 2022 May 12;16(5):e0010430. doi: 10.1371/journal.pntd.0010430 (PMC9129009; doi:10.1371/journal.pntd.0010430)
Supplement: S1 Table — (XLSX) [file pntd.0010430.s001.xlsx]

## Sheet: data-all2.csv
prov_ubie	prov_ubi_d	mes_inv	sexo	edad	etnia	prov_pac	prov_res_d	cant_pac	cant_res_d	parr_pac	parr_res_d	anio_ingr	mes_ingr	dia_ingr	mes_egr	dia_egr	cau_cie10	anio
9	Guayas	3	Hombre	15		9	Guayas	910	Milagro	91050	Milagro	2000	3	19	3	23	A279	2000
9	Guayas	3	Hombre	23		9	Guayas	916	Samborondón	91650	Samborondón	2000	3	24	3	30	A279	2000
9	Guayas	4	Hombre	39		9	Guayas	917		91750		2000	4	3	4	4	A279	2000
9	Guayas	4	Hombre	39		9	Guayas	901	Guayaquil	90150	Guayaquil	2000	4	3	4	6	A279	2000
9	Guayas	4	Hombre	27		9	Guayas	908	Empalme	90850	Velasco Ibarra (Cab. El Empalme)	2000	4	6	4	9	A279	2000
9	Guayas	4	Mujer	36		9	Guayas	901	Guayaquil	90150	Guayaquil	2000	4	6	4	10	A279	2000
9	Guayas	4	Mujer	38		9	Guayas	907	Durán	90750	Eloy Alfaro (Duran)	2000	4	11	4	15	A279	2000
9	Guayas	4	Mujer	39		9	Guayas	901	Guayaquil	90150	Guayaquil	2000	4	14	4	15	A279	2000
9	Guayas	4	Hombre	61		5	Cotopaxi	502	La Maná	50250	La Maná	2000	4	20	4	25	A279	2000
9	Guayas	4	Hombre	18		12	Los Ríos	1201	Babahoyo	120150	Babahoyo	2000	4	24	4	28	A279	2000
9	Guayas	4	Mujer	43		9	Guayas	901	Guayaquil	90150	Guayaquil	2000	4	28	4	28	A279	2000
9	Guayas	4	Hombre	53		9	Guayas	901	Guayaquil	90150	Guayaquil	2000	4	15	4	30	A279	2000
9	Guayas	5	Mujer	22		9	Guayas	901	Guayaquil	90150	Guayaquil	2000	4	20	5	2	A279	2000
9	Guayas	5	Hombre	34		9	Guayas	901	Guayaquil	90150	Guayaquil	2000	5	6	5	16	A279	2000
9	Guayas	5	Hombre	25		9	Guayas	902	Alfredo Baquerizo Moreno	90250	Alfredo Baquerizo Moreno (Jujan)	2000	5	8	5	17	A279	2000
9	Guayas	5	Hombre	44		9	Guayas	901	Guayaquil	90150	Guayaquil	2000	5	16	5	24	A279	2000
9	Guayas	5	Hombre	54		9	Guayas	901	Guayaquil	90150	Guayaquil	2000	5	16	5	25	A279	2000
9	Guayas	6	Hombre	49		9	Guayas	901	Guayaquil	90150	Guayaquil	2000	6	17	6	24	A279	2000
9	Guayas	6	Mujer	11		9	Guayas	901	Guayaquil	90150	Guayaquil	2000	6	23	6	30	A279	2000
9	Guayas	8	Hombre	5		9	Guayas	901	Guayaquil	90150	Guayaquil	2000	7	28	8	3	A279	2000
9	Guayas	12	Hombre	23		9	Guayas	901	Guayaquil	90150	Guayaquil	2000	12	14	12	21	A279	2000
9	Guayas	12	Hombre	52		2	Bolívar	206	Caluma	20650	Caluma	2000	12	12	12	22	A279	2000
9	Guayas	8	Hombre	1		9	Guayas	901	Guayaquil	90150	Guayaquil	2000	8	13	8	22	A279	2000
9	Guayas	5	Hombre	39		9	Guayas	901	Guayaquil	90150	Guayaquil	2000	5	22	5	26	A279	2000
9	Guayas	3	Mujer	48		9	Guayas	905	Colimes	90550	Colimes	2000	3	5	3	17	A279	2000
9	Guayas	4	Mujer	42		9	Guayas	901	Guayaquil	90150	Guayaquil	2000	3	23	4	6	A279	2000
9	Guayas	4	Mujer	26		9	Guayas	901	Guayaquil	90150	Guayaquil	2000	4	8	4	20	A279	2000
9	Guayas	7	Mujer	20		9	Guayas	901	Guayaquil	90150	Guayaquil	2000	6	19	7	3	A279	2000
9	Guayas	3	Mujer	26		9	Guayas	901	Guayaquil	90150	Guayaquil	2000	3	17	3	25	A279	2000
9	Guayas	3	Hombre	34		9	Guayas	901	Guayaquil	90150	Guayaquil	2000	2	23	3	16	A279	2000
9	Guayas	3	Hombre	58		12	Los Ríos	1208	Vinces	120850	Vinces	2000	3	9	3	31	A279	2000
9	Guayas	4	Hombre	35		9	Guayas	901	Guayaquil	90150	Guayaquil	2000	4	6	4	10	A279	2000
9	Guayas	4	Mujer	35		9	Guayas	901	Guayaquil	90150	Guayaquil	2000	4	1	4	6	A279	2000
9	Guayas	4	Hombre	23		9	Guayas	907	Durán	90750	Eloy Alfaro (Duran)	2000	4	1	4	11	A279	2000
9	Guayas	4	Hombre	40		9	Guayas	925	Nobol	92550	Narcisa de Jesús	2000	3	26	4	19	A279	2000
9	Guayas	4	Hombre	32		9	Guayas	908	Empalme	90850	Velasco Ibarra (Cab. El Empalme)	2000	4	1	4	17	A279	2000
9	Guayas	5	Hombre	39		9	Guayas	901	Guayaquil	90150	Guayaquil	2000	5	7	5	29	A279	2000
9	Guayas	6	Hombre	47		9	Guayas	901	Guayaquil	90150	Guayaquil	2000	6	15	6	19	A279	2000
9	Guayas	6	Hombre	54		9	Guayas	901	Guayaquil	90150	Guayaquil	2000	6	6	6	29	A279	2000
9	Guayas	12	Hombre	46		9	Guayas	909	El Triunfo	90950	El Triunfo	2000	11	21	12	3	A279	2000
9	Guayas	2	Mujer	37		9	Guayas	901	Guayaquil	90150	Guayaquil	2000	1	23	2	2	A279	2000
9	Guayas	3	Hombre	20		9	Guayas	925	Nobol	92550	Narcisa de Jesús	2000	3	19	3	30	A279	2000
9	Guayas	5	Mujer	19		9	Guayas	901	Guayaquil	90150	Guayaquil	2000	5	2	5	19	A279	2000
9	Guayas	6	Hombre	19		9	Guayas	925	Nobol	92550	Narcisa de Jesús	2000	6	12	6	14	A270	2000
9	Guayas	6	Mujer	43		9	Guayas	901	Guayaquil	90150	Guayaquil	2000	5	24	6	5	A279	2000
9	Guayas	6	Hombre	38		12	Los Ríos	1201	Babahoyo	120150	Babahoyo	2000	6	16	6	26	A279	2000
9	Guayas	2	Hombre	34		9	Guayas	901	Guayaquil	90150	Guayaquil	2000	2	2	2	8	A279	2000
9	Guayas	2	Hombre	11		3	Cañar	304	La Troncal	30450	La troncal	2000	2	15	2	18	A279	2000
9	Guayas	3	Mujer	10		12	Los Ríos	1207	Ventanas	120750	Ventanas	2000	3	18	3	31	A279	2000
9	Guayas	6	Hombre	12		9	Guayas	901	Guayaquil	90150	Guayaquil	2000	6	9	6	12	A279	2000
9	Guayas	8	Hombre	1		9	Guayas	901	Guayaquil	90150	Guayaquil	2000	7	26	8	12	A279	2000
9	Guayas	12	Mujer	11		9	Guayas	919	Salitre	91950	El Salitre (Las Ramas)	2000	11	28	12	4	A279	2000
9	Guayas	12	Mujer	5		9	Guayas	901	Guayaquil	90150	Guayaquil	2000	12	10	12	20	A279	2000
9	Guayas	3	Mujer	21		18	Tungurahua	1801	Ambato	180150	Ambato	2000	3	28	3	30	A279	2000
9	Guayas	7	Hombre	57		9	Guayas	923	Crnel. Marcelino Maridueña	92350	Crnel. Marcelino Maridueða (San Carlos)	2000	7	14	7	21	A279	2000
13	Manabí	10	Mujer	12		13	Manabí	1312	Rocafuerte	131250	Rocafuerte	2000	10	23	10	26	A270	2000
13	Manabí	4	Mujer	21		13	Manabí	1308	Manta	130850	Manta	2000	4	7	4	19	A270	2000
15	Napo	9	Hombre	35		15	Napo	1501	Tena	150150	Tena	2000	9	3	9	5	A279	2000
17	Pichincha	11	Hombre	46		17	Pichincha	1701	Quito	170150	Quito	2000	11	6	11	11	A279	2000
17	Pichincha	3	Mujer	30		8	Esmeraldas	801	Esmeraldas	80150	Esmeraldas	2000	3	20	3	25	A279	2000
17	Pichincha	2	Hombre	30		15	Napo	1504	El Chaco	150454	Santa Rosa1	2000	2	18	2	28	A279	2000
17	Pichincha	6	Hombre	54		17	Pichincha	1706		170650		2000	5	3	6	2	A279	2000
17	Pichincha	7	Hombre	43		17	Pichincha	1701	Quito	170150	Quito	2000	7	11	7	24	A279	2000
17	Pichincha	10	Mujer	26		17	Pichincha	1701	Quito	170150	Quito	2000	9	30	10	13	A270	2000
17	Pichincha	5	Mujer	36		17	Pichincha	1701	Quito	170150	Quito	2000	5	19	5	22	A279	2000
17	Pichincha	5	Mujer	39		17	Pichincha	1706		170650		2000	5	12	5	23	A279	2000
17	Pichincha	12	Hombre	54		17	Pichincha	1706		170650		2000	12	7	12	15	A279	2000
17	Pichincha	1	Hombre	65		5	Cotopaxi	503	Pangua	50350	El Corazón	1999	12	19	1	3	A279	2000
17	Pichincha	1	Mujer	64		17	Pichincha	1706		170650		1999	12	6	1	6	A279	2000
17	Pichincha	11	Hombre	16		10	Imbabura	1001	Ibarra	100150	San Miguel de Ibarra	2000	11	21	11	25	A279	2000
17	Pichincha	7	Hombre	26		17	Pichincha	1701	Quito	170150	Quito	2000	7	15	7	17	A279	2000
7	El Oro	3	Mujer	27		7	El Oro	701	Machala	70150	Machala	2001	3	16	3	27	A279	2001
9	Guayas	4	Mujer	9		9	Guayas	901	Guayaquil	90150	Guayaquil	2001	4	13	4	24	A279	2001
9	Guayas	4	Mujer	23		7	El Oro	701	Machala	70150	Machala	2001	4	21	4	27	A279	2001
9	Guayas	4	Hombre	36		13	Manabí	1301	Portoviejo	130150	Portoviejo	2001	4	21	4	28	A279	2001
9	Guayas	5	Mujer	18		9	Guayas	901	Guayaquil	90150	Guayaquil	2001	5	8	5	12	A279	2001
9	Guayas	6	Mujer	47		9	Guayas	901	Guayaquil	90150	Guayaquil	2001	6	1	6	8	A279	2001
9	Guayas	6	Hombre	39		13	Manabí	1301	Portoviejo	130150	Portoviejo	2001	6	4	6	14	A279	2001
9	Guayas	7	Hombre	8		9	Guayas	901	Guayaquil	90150	Guayaquil	2001	6	30	7	2	A279	2001
9	Guayas	7	Hombre	2		9	Guayas	901	Guayaquil	90150	Guayaquil	2001	6	19	7	2	A279	2001
9	Guayas	5	Hombre	33		9	Guayas	901	Guayaquil	90150	Guayaquil	2001	4	30	5	7	A270	2001
9	Guayas	6	Hombre	47		9	Guayas	917		91750		2001	5	5	6	8	A279	2001
9	Guayas	5	Mujer	39		9	Guayas	926		92650		2001	4	14	5	10	A279	2001
9	Guayas	5	Mujer	24		9	Guayas	901	Guayaquil	90150	Guayaquil	2001	5	5	5	9	A279	2001
9	Guayas	5	Hombre	62		17	Pichincha	1706		170650		2001	4	15	5	10	A279	2001
9	Guayas	5	Mujer	23		12	Los Ríos	1211	Valencia	121150	Valencia	2001	5	1	5	23	A279	2001
9	Guayas	5	Hombre	21		12	Los Ríos	1201	Babahoyo	120150	Babahoyo	2001	4	24	5	24	A279	2001
9	Guayas	6	Hombre	42		9	Guayas	901	Guayaquil	90150	Guayaquil	2001	6	3	6	15	A279	2001
9	Guayas	6	Mujer	38		9	Guayas	901	Guayaquil	90150	Guayaquil	2001	6	10	6	28	A279	2001
9	Guayas	6	Mujer	44		9	Guayas	901	Guayaquil	90150	Guayaquil	2001	5	31	6	29	A279	2001
9	Guayas	4	Hombre	58		9	Guayas	901	Guayaquil	90150	Guayaquil	2001	4	17	4	27	A279	2001
9	Guayas	9	Hombre	31		9	Guayas	901	Guayaquil	90150	Guayaquil	2001	9	10	9	17	A279	2001
9	Guayas	1	Hombre	33		9	Guayas	901	Guayaquil	90150	Guayaquil	2001	1	16	1	22	A279	2001
9	Guayas	1	Hombre	14		13	Manabí	1318	Olmedo	131850	Olmedo1	2001	1	1	1	9	A279	2001
9	Guayas	11	Hombre	18		9	Guayas	901	Guayaquil	90150	Guayaquil	2001	11	6	11	6	A279	2001
9	Guayas	12	Hombre	44		9	Guayas	910	Milagro	91050	Milagro	2001	11	29	12	3	A279	2001
12	Los Ríos	6	Hombre	67		12	Los Ríos	1205	Quevedo	120550	Quevedo	2001	5	26	6	4	A279	2001
12	Los Ríos	4	Hombre	28		12	Los Ríos	1205	Quevedo	120550	Quevedo	2001	4	13	4	23	A279	2001
15	Napo	1	Hombre	13		22	Orellana	2203	La Joya de Los Sachas	220350	La Joya de los Sachas	2001	1	15	1	16	A279	2001
17	Pichincha	3	Mujer	23		13	Manabí	1301	Portoviejo	130150	Portoviejo	2001	3	7	3	14	A279	2001
17	Pichincha	4	Hombre	47		17	Pichincha	1701	Quito	170150	Quito	2001	3	25	4	2	A279	2001
17	Pichincha	6	Hombre	47		17	Pichincha	1706		170650		2001	6	8	6	12	A279	2001
17	Pichincha	1	Hombre	31		6	Chimborazo	601	Riobamba	60150	Riobamba	2000	12	30	1	8	A270	2001
17	Pichincha	12	Hombre	35		17	Pichincha	1701	Quito	170150	Quito	2001	12	9	12	14	A279	2001
17	Pichincha	4	Hombre	18		17	Pichincha	1706		170650		2001	4	8	4	11	A279	2001
17	Pichincha	6	Hombre	22		17	Pichincha	1706		170650		2001	6	12	6	18	A279	2001
1	Azuay	3	MUJERES	49		1	Azuay	101	Cuenca	10150	Cuenca	2002	3	21	3	22	A270	2002
6	Chimborazo	7	HOMBRES	1		6	Chimborazo	606	Guamote	60650	Guamote	2002	7	8	7	10	A270	2002
7	El Oro	4	HOMBRES	64		7	El Oro	701	Machala	70150	Machala	2002	4	4	4	15	A279	2002
7	El Oro	12	HOMBRES	45		7	El Oro	701	Machala	70150	Machala	2002	12	18	12	23	A279	2002
9	Guayas	2	HOMBRES	16		9	Guayas	910	Milagro	91050	Milagro	2002	1	21	2	4	A279	2002
9	Guayas	4	HOMBRES	48		9	Guayas	901	Guayaquil	90150	Guayaquil	2002	4	3	4	8	A279	2002
9	Guayas	4	MUJERES	15		9	Guayas	901	Guayaquil	90150	Guayaquil	2002	4	12	4	15	A279	2002
9	Guayas	4	HOMBRES	41		9	Guayas	901	Guayaquil	90150	Guayaquil	2002	4	11	4	16	A279	2002
9	Guayas	4	MUJERES	25		9	Guayas	901	Guayaquil	90150	Guayaquil	2002	4	7	4	19	A279	2002
9	Guayas	4	HOMBRES	23		9	Guayas	901	Guayaquil	90150	Guayaquil	2002	4	11	4	24	A279	2002
9	Guayas	4	HOMBRES	20		9	Guayas	901	Guayaquil	90150	Guayaquil	2002	4	12	4	24	A279	2002
9	Guayas	5	HOMBRES	14		9	Guayas	901	Guayaquil	90150	Guayaquil	2002	4	29	5	3	A279	2002
9	Guayas	6	MUJERES	29		12	Los Ríos	1205	Quevedo	120550	Quevedo	2002	6	10	6	24	A279	2002
9	Guayas	6	MUJERES	36		12	Los Ríos	1207	Ventanas	120750	Ventanas	2002	6	16	6	22	A279	2002
9	Guayas	6	MUJERES	11		12	Los Ríos	1210	Buena Fé	121050	San Jacinto de Buena Fé	2002	6	10	6	19	A279	2002
9	Guayas	7	MUJERES	46		9	Guayas	901	Guayaquil	90150	Guayaquil	2002	6	21	7	5	A278	2002
9	Guayas	8	MUJERES	11		9	Guayas	901	Guayaquil	90150	Guayaquil	2002	7	29	8	8	A279	2002
9	Guayas	11	HOMBRES	18		9	Guayas	901	Guayaquil	90150	Guayaquil	2002	11	16	11	17	A279	2002
9	Guayas	12	HOMBRES	35		9	Guayas	901	Guayaquil	90150	Guayaquil	2002	11	1	12	4	A279	2002
9	Guayas	12	HOMBRES	22		9	Guayas	901	Guayaquil	90150	Guayaquil	2002	12	17	12	29	A279	2002
9	Guayas	11	HOMBRES	11		9	Guayas	901	Guayaquil	90150	Guayaquil	2002	11	9	11	30	A279	2002
9	Guayas	3	HOMBRES	47		9	Guayas	901	Guayaquil	90150	Guayaquil	2002	2	23	3	13	A279	2002
9	Guayas	4	MUJERES	62		9	Guayas	910	Milagro	91050	Milagro	2002	4	5	4	19	A279	2002
9	Guayas	4	HOMBRES	48		9	Guayas	901	Guayaquil	90150	Guayaquil	2002	4	8	4	23	A279	2002
9	Guayas	9	HOMBRES	61		9	Guayas	901	Guayaquil	90150	Guayaquil	2002	9	25	9	27	A279	2002
9	Guayas	4	HOMBRES	40		9	Guayas	901	Guayaquil	90150	Guayaquil	2002	4	8	4	23	A279	2002
9	Guayas	5	HOMBRES	24		9	Guayas	907	Durán	90750	Eloy Alfaro (Duran)	2002	4	24	5	13	A279	2002
9	Guayas	5	HOMBRES	16		9	Guayas	907	Durán	90750	Eloy Alfaro (Duran)	2002	5	16	5	29	A279	2002
9	Guayas	6	MUJERES	67		9	Guayas	907	Durán	90750	Eloy Alfaro (Duran)	2002	5	23	6	7	A279	2002
9	Guayas	6	HOMBRES	68		2	Bolívar	204	Echeandia	20450	Echeandía	2002	5	21	6	4	A279	2002
9	Guayas	6	MUJERES	33		9	Guayas	901	Guayaquil	90150	Guayaquil	2002	5	21	6	5	A279	2002
9	Guayas	6	HOMBRES	71		9	Guayas	901	Guayaquil	90150	Guayaquil	2002	5	16	6	19	A279	2002
9	Guayas	6	HOMBRES	56		9	Guayas	901	Guayaquil	90150	Guayaquil	2002	6	18	6	28	A279	2002
9	Guayas	7	MUJERES	21		12	Los Ríos	1208	Vinces	120850	Vinces	2002	7	4	7	17	A279	2002
9	Guayas	9	MUJERES	52		13	Manabí	1301	Portoviejo	130153	Crucita	2002	8	15	9	2	A279	2002
9	Guayas	10	HOMBRES	17		9	Guayas	901	Guayaquil	90150	Guayaquil	2002	9	28	10	28	A279	2002
9	Guayas	12	HOMBRES	22		9	Guayas	916	Samborondón	91650	Samborondón	2002	10	31	12	5	A279	2002
9	Guayas	12	HOMBRES	22		13	Manabí	1310	Paján	131050	Paján	2002	12	12	12	24	A279	2002
9	Guayas	4	HOMBRES	16		9	Guayas	902	Alfredo Baquerizo Moreno	90250	Alfredo Baquerizo Moreno (Jujan)	2002	4	12	4	19	A279	2002
9	Guayas	9	MUJERES	47		13	Manabí	1301	Portoviejo	130150	Portoviejo	2002	9	5	9	16	A279	2002
9	Guayas	4	MUJERES	50		9	Guayas	901	Guayaquil	90150	Guayaquil	2002	4	17	4	30	A279	2002
9	Guayas	5	HOMBRES	30		8	Esmeraldas	801	Esmeraldas	80150	Esmeraldas	2002	5	23	5	30	A279	2002
11	Loja	9	HOMBRES	17		11	Loja	1116	Olemdo	111650	Olmedo	2002	8	27	9	2	A279	2002
12	Los Ríos	2	MUJERES	8		12	Los Ríos	1201	Babahoyo	120150	Babahoyo	2002	2	12	2	17	A279	2002
13	Manabí	4	HOMBRES	7		13	Manabí	1313	Santa Ana	131350	Santa Ana de Vuelta Larga	2002	4	21	4	29	A279	2002
13	Manabí	5	HOMBRES	11		13	Manabí	1301	Portoviejo	130152	Alhajuela (Bajo Grande)	2002	4	28	5	3	A279	2002
13	Manabí	5	HOMBRES	48		13	Manabí	1301	Portoviejo	130150	Portoviejo	2002	5	2	5	3	A279	2002
13	Manabí	5	HOMBRES	26		13	Manabí	1301	Portoviejo	130152	Alhajuela (Bajo Grande)	2002	5	2	5	5	A279	2002
13	Manabí	5	HOMBRES	1		13	Manabí	1301	Portoviejo	130150	Portoviejo	2002	5	9	5	13	A279	2002
13	Manabí	5	HOMBRES	43		13	Manabí	1306	Jipijapa	130650	Jipijapa	2002	5	12	5	16	A279	2002
13	Manabí	5	HOMBRES	42		13	Manabí	1301	Portoviejo	130150	Portoviejo	2002	5	17	5	18	A279	2002
13	Manabí	5	HOMBRES	64		13	Manabí	1301	Portoviejo	130150	Portoviejo	2002	5	20	5	23	A279	2002
13	Manabí	5	HOMBRES	10		13	Manabí	1313	Santa Ana	131352	Honorato Vásquez (Cab en Vásquez)	2002	5	18	5	23	A279	2002
13	Manabí	5	MUJERES	64		13	Manabí	1301	Portoviejo	130150	Portoviejo	2002	5	17	5	27	A279	2002
13	Manabí	5	HOMBRES	12		13	Manabí	1301	Portoviejo	130151	Abdón Calderón (San Francisco)	2002	5	23	5	28	A279	2002
13	Manabí	6	MUJERES	22		13	Manabí	1301	Portoviejo	130150	Portoviejo	2002	5	30	6	2	A279	2002
13	Manabí	6	HOMBRES	30		13	Manabí	1303	Chone	130350	Chone	2002	5	27	6	3	A279	2002
13	Manabí	6	HOMBRES	16		13	Manabí	1301	Portoviejo	130153	Crucita	2002	6	5	6	10	A279	2002
13	Manabí	6	MUJERES	59		13	Manabí	1301	Portoviejo	130150	Portoviejo	2002	6	5	6	11	A279	2002
13	Manabí	6	HOMBRES	1		13	Manabí	1301	Portoviejo	130150	Portoviejo	2002	6	7	6	11	A279	2002
13	Manabí	6	HOMBRES	39		13	Manabí	1318	Olmedo	131850	Olmedo1	2002	6	13	6	14	A279	2002
13	Manabí	6	MUJERES	62		13	Manabí	1301	Portoviejo	130155	Riochico (Río Chico)	2002	6	4	6	14	A279	2002
13	Manabí	6	HOMBRES	6		13	Manabí	1318	Olmedo	131850	Olmedo1	2002	6	13	6	17	A279	2002
13	Manabí	6	HOMBRES	11		13	Manabí	1318	Olmedo	131850	Olmedo1	2002	6	13	6	17	A279	2002
13	Manabí	6	HOMBRES	9		13	Manabí	1318	Olmedo	131850	Olmedo1	2002	6	13	6	17	A279	2002
13	Manabí	12	HOMBRES	28		18	Tungurahua	1801	Ambato	180150	Ambato	2002	11	27	12	2	A279	2002
13	Manabí	12	HOMBRES	4		13	Manabí	1301	Portoviejo	130150	Portoviejo	2002	12	10	12	11	A279	2002
13	Manabí	12	MUJERES	56		13	Manabí	1312	Rocafuerte	131250	Rocafuerte	2002	12	13	12	20	A279	2002
13	Manabí	4	HOMBRES	18		13	Manabí	1301	Portoviejo	130150	Portoviejo	2002	4	24	4	25	A279	2002
13	Manabí	4	MUJERES	59		13	Manabí	1308	Manta	130850	Manta	2002	4	16	4	19	A279	2002
13	Manabí	4	HOMBRES	28		13	Manabí	1308	Manta	130850	Manta	2002	4	6	4	8	A279	2002
13	Manabí	10	MUJERES	47		13	Manabí	1310	Paján	131050	Paján	2002	10	8	10	12	A279	2002
13	Manabí	10	MUJERES	23		13	Manabí	1312	Rocafuerte	131250	Rocafuerte	2002	10	8	10	12	A279	2002
13	Manabí	11	HOMBRES	6		13	Manabí	1312	Rocafuerte	131250	Rocafuerte	2002	11	1	11	2	A279	2002
17	Pichincha	4	HOMBRES	34		17	Pichincha	1701	Quito	170150	Quito	2002	3	22	4	7	A279	2002
17	Pichincha	12	HOMBRES	60		9	Guayas	908	Empalme	90850	Velasco Ibarra (Cab. El Empalme)	2002	12	11	12	27	A279	2002
17	Pichincha	10	MUJERES	49		6	Chimborazo	601	Riobamba	60150	Riobamba	2002	10	2	10	22	A279	2002
17	Pichincha	8	HOMBRES	33		17	Pichincha	1701	Quito	170150	Quito	2002	8	11	8	19	A279	2002
17	Pichincha	5	HOMBRES	44		17	Pichincha	1701	Quito	170150	Quito	2002	5	19	5	22	A279	2002
17	Pichincha	2	MUJERES	41		17	Pichincha	1701	Quito	170150	Quito	2002	2	17	2	24	A279	2002
1	Azuay	5	HOMBRES	33		1	Azuay	101	Cuenca	10150	Cuenca	2003	4	19	5	1	A279	2003
6	Chimborazo	10	MUJERES	1		6	Chimborazo	601	Riobamba	60150	Riobamba	2003	10	9	10	13	A279	2003
7	El Oro	3	MUJERES	13		7	El Oro	701	Machala	70150	Machala	2003	3	21	3	23	A279	2003
9	Guayas	7	MUJERES	53		9	Guayas	901	Guayaquil	90150	Guayaquil	2003	7	14	7	17	A279	2003
9	Guayas	2	HOMBRES	89		13	Manabí	1303	Chone	130350	Chone	2003	2	18	2	26	A278	2003
9	Guayas	4	MUJERES	22		12	Los Ríos	1201	Babahoyo	120150	Babahoyo	2003	4	22	4	25	A279	2003
9	Guayas	6	MUJERES	2		9	Guayas	901	Guayaquil	90150	Guayaquil	2003	6	25	6	27	A279	2003
9	Guayas	4	HOMBRES	46		7	El Oro	709	Pasaje	70950	Pasaje	2003	3	27	4	8	A279	2003
9	Guayas	2	MUJERES	19		9	Guayas	901	Guayaquil	90150	Guayaquil	2003	2	14	2	21	A279	2003
9	Guayas	2	HOMBRES	24		9	Guayas	901	Guayaquil	90150	Guayaquil	2003	2	16	2	23	A278	2003
9	Guayas	2	HOMBRES	24		9	Guayas	901	Guayaquil	90150	Guayaquil	2003	2	16	2	23	A279	2003
9	Guayas	3	HOMBRES	34		9	Guayas	901	Guayaquil	90150	Guayaquil	2003	3	11	3	28	A279	2003
9	Guayas	3	HOMBRES	26		9	Guayas	901	Guayaquil	90150	Guayaquil	2003	3	16	3	17	A279	2003
9	Guayas	4	HOMBRES	42		9	Guayas	901	Guayaquil	90150	Guayaquil	2003	4	16	4	23	A279	2003
9	Guayas	5	HOMBRES	36		9	Guayas	901	Guayaquil	90150	Guayaquil	2003	5	12	5	13	A279	2003
9	Guayas	5	HOMBRES	30		9	Guayas	901	Guayaquil	90150	Guayaquil	2003	4	26	5	3	A279	2003
9	Guayas	6	HOMBRES	23		9	Guayas	901	Guayaquil	90150	Guayaquil	2003	6	12	6	20	A279	2003
9	Guayas	7	HOMBRES	34		9	Guayas	901	Guayaquil	90150	Guayaquil	2003	7	11	7	28	A279	2003
9	Guayas	8	HOMBRES	36		9	Guayas	901	Guayaquil	90150	Guayaquil	2003	7	29	8	20	A279	2003
9	Guayas	11	HOMBRES	46		9	Guayas	901	Guayaquil	90150	Guayaquil	2003	11	1	11	10	A279	2003
9	Guayas	11	MUJERES	64		9	Guayas	901	Guayaquil	90150	Guayaquil	2003	11	5	11	10	A279	2003
9	Guayas	4	MUJERES	9		9	Guayas	901	Guayaquil	90150	Guayaquil	2003	4	21	4	25	A279	2003
9	Guayas	6	HOMBRES	85		12	Los Ríos	1207	Ventanas	120750	Ventanas	2003	6	2	6	24	A279	2003
9	Guayas	8	MUJERES	54		9	Guayas	901	Guayaquil	90150	Guayaquil	2003	5	16	8	15	A279	2003
9	Guayas	8	HOMBRES	29		9	Guayas	901	Guayaquil	90150	Guayaquil	2003	7	29	8	15	A279	2003
9	Guayas	12	HOMBRES	44		9	Guayas	901	Guayaquil	90150	Guayaquil	2003	11	17	12	23	A279	2003
9	Guayas	11	MUJERES	51		9	Guayas	901	Guayaquil	90150	Guayaquil	2003	11	27	11	27	A279	2003
9	Guayas	12	MUJERES	51		9	Guayas	901	Guayaquil	90150	Guayaquil	2003	11	29	12	8	A279	2003
9	Guayas	9	HOMBRES	48		12	Los Ríos	1201	Babahoyo	120150	Babahoyo	2003	9	12	9	25	A279	2003
12	Los Ríos	6	MUJERES	12		12	Los Ríos	1201	Babahoyo	120150	Babahoyo	2003	6	2	6	4	A279	2003
13	Manabí	1	MUJERES	62		13	Manabí	1301	Portoviejo	130150	Portoviejo	2002	12	29	1	10	A279	2003
13	Manabí	3	MUJERES	12		13	Manabí	1301	Portoviejo	130150	Portoviejo	2003	3	21	3	25	A279	2003
13	Manabí	3	MUJERES	17		13	Manabí	1301	Portoviejo	130150	Portoviejo	2003	3	24	3	26	A279	2003
13	Manabí	2	MUJERES	7		13	Manabí	1306	Jipijapa	130650	Jipijapa	2003	2	1	2	7	A279	2003
13	Manabí	2	MUJERES	17		13	Manabí	1301	Portoviejo	130152	Alhajuela (Bajo Grande)	2003	2	4	2	10	A279	2003
13	Manabí	2	HOMBRES	6		13	Manabí	1301	Portoviejo	130150	Portoviejo	2003	2	7	2	12	A279	2003
13	Manabí	2	HOMBRES	15		13	Manabí	1301	Portoviejo	130150	Portoviejo	2003	2	17	2	20	A279	2003
13	Manabí	2	MUJERES	38		13	Manabí	1301	Portoviejo	130150	Portoviejo	2003	2	18	2	21	A279	2003
13	Manabí	2	MUJERES	14		13	Manabí	1301	Portoviejo	130150	Portoviejo	2003	2	17	2	24	A279	2003
13	Manabí	2	HOMBRES	14		13	Manabí	1301	Portoviejo	130150	Portoviejo	2003	2	25	2	28	A279	2003
13	Manabí	3	HOMBRES	45		13	Manabí	1301	Portoviejo	130150	Portoviejo	2003	3	20	3	22	A279	2003
13	Manabí	4	HOMBRES	36		13	Manabí	1301	Portoviejo	130150	Portoviejo	2003	3	25	4	3	A279	2003
13	Manabí	4	HOMBRES	10		13	Manabí	1312	Rocafuerte	131250	Rocafuerte	2003	3	24	4	3	A279	2003
13	Manabí	4	MUJERES	27		13	Manabí	1301	Portoviejo	130150	Portoviejo	2003	4	16	4	22	A279	2003
13	Manabí	4	HOMBRES	14		13	Manabí	1301	Portoviejo	130150	Portoviejo	2003	4	22	4	25	A279	2003
13	Manabí	4	HOMBRES	11		13	Manabí	1301	Portoviejo	130150	Portoviejo	2003	4	26	4	30	A279	2003
13	Manabí	8	HOMBRES	1		13	Manabí	1301	Portoviejo	130150	Portoviejo	2003	8	2	8	11	A279	2003
13	Manabí	8	MUJERES	11		13	Manabí	1301	Portoviejo	130150	Portoviejo	2003	8	2	8	12	A279	2003
13	Manabí	8	HOMBRES	8		13	Manabí	1301	Portoviejo	130150	Portoviejo	2003	8	6	8	12	A279	2003
13	Manabí	8	MUJERES	27		13	Manabí	1301	Portoviejo	130150	Portoviejo	2003	8	18	8	21	A279	2003
13	Manabí	8	MUJERES	2		13	Manabí	1301	Portoviejo	130150	Portoviejo	2003	8	18	8	21	A279	2003
13	Manabí	12	HOMBRES	24		13	Manabí	1311	Pichincha	131150	Pichincha	2003	11	29	12	5	A279	2003
13	Manabí	12	HOMBRES	36		13	Manabí	1301	Portoviejo	130150	Portoviejo	2003	12	10	12	16	A279	2003
13	Manabí	12	MUJERES	3		13	Manabí	1301	Portoviejo	130150	Portoviejo	2003	12	16	12	18	A279	2003
13	Manabí	2	HOMBRES	44		13	Manabí	1301	Portoviejo	130150	Portoviejo	2003	2	17	2	24	A279	2003
13	Manabí	1	HOMBRES	35		13	Manabí	1301	Portoviejo	130150	Portoviejo	2003	1	19	1	21	A279	2003
13	Manabí	3	MUJERES	34		13	Manabí	1301	Portoviejo	130150	Portoviejo	2003	2	24	3	5	A279	2003
13	Manabí	3	MUJERES	62		13	Manabí	1312	Rocafuerte	131250	Rocafuerte	2003	3	8	3	9	A279	2003
13	Manabí	3	HOMBRES	54		13	Manabí	1301	Portoviejo	130150	Portoviejo	2003	3	18	3	25	A279	2003
13	Manabí	3	HOMBRES	53		13	Manabí	1301	Portoviejo	130150	Portoviejo	2003	3	23	3	25	A279	2003
13	Manabí	3	HOMBRES	53		13	Manabí	1301	Portoviejo	130150	Portoviejo	2003	3	23	3	24	A279	2003
13	Manabí	6	HOMBRES	34		13	Manabí	1313	Santa Ana	131350	Santa Ana de Vuelta Larga	2003	6	4	6	10	A279	2003
13	Manabí	7	HOMBRES	44		13	Manabí	1301	Portoviejo	130155	Riochico (Río Chico)	2003	6	29	7	7	A279	2003
13	Manabí	9	MUJERES	17		13	Manabí	1322	San Vicente	132250	San vicente	2003	9	8	9	15	A279	2003
13	Manabí	12	HOMBRES	44		13	Manabí	1301	Portoviejo	130150	Portoviejo	2003	12	3	12	11	A279	2003
13	Manabí	12	MUJERES	36		13	Manabí	1301	Portoviejo	130150	Portoviejo	2003	12	15	12	18	A279	2003
13	Manabí	12	HOMBRES	37		13	Manabí	1301	Portoviejo	130151	Abdón Calderón (San Francisco)	2003	12	3	12	16	A279	2003
13	Manabí	12	HOMBRES	50		13	Manabí	1311	Pichincha	131150	Pichincha	2003	12	17	12	22	A279	2003
13	Manabí	12	MUJERES	29		13	Manabí	1301	Portoviejo	130150	Portoviejo	2003	12	4	12	16	A279	2003
13	Manabí	5	HOMBRES	73		13	Manabí	1308	Manta	130850	Manta	2003	5	4	5	5	A279	2003
17	Pichincha	10	HOMBRES	32		17	Pichincha	1701	Quito	170150	Quito	2003	10	20	10	27	A279	2003
17	Pichincha	11	HOMBRES	22		8	Esmeraldas	801	Esmeraldas	80150	Esmeraldas	2003	10	31	11	13	A279	2003
17	Pichincha	11	MUJERES	53		17	Pichincha	1706		170650		2003	11	9	11	23	A279	2003
17	Pichincha	7	HOMBRES	28		8	Esmeraldas	805	San Lorenzo	80550	San Lorenzo	2003	7	3	7	28	A279	2003
17	Pichincha	4	HOMBRES	32		17	Pichincha	1701	Quito	170150	Quito	2003	4	2	4	11	A279	2003
17	Pichincha	5	HOMBRES	55		17	Pichincha	1701	Quito	170150	Quito	2003	4	30	5	1	A279	2003
17	Pichincha	12	HOMBRES	16		17	Pichincha	1701	Quito	170150	Quito	2003	12	14	12	29	A279	2003
17	Pichincha	6	MUJERES	39		11	Loja	1101	Loja	110150	Loja	2003	5	14	6	2	A279	2003
17	Pichincha	2	MUJERES	39		21	Sucumbíos	2103	Putumayo	210350	Puerto El Carmen del Putumayo	2003	1	18	2	13	A279	2003
17	Pichincha	11	MUJERES	9		13	Manabí	1314	Sucre	131450	Bahía de Caráquez	2003	11	9	11	10	A279	2003
19	Zamora Chinchipe	8	MUJERES	18		19	Zamora Chinchipe	1902	Chinchipe	190250	Zumba	2003	8	19	8	22	A279	2003
1	Azuay	4	MUJERES	48		7	El Oro	709	Pasaje	70950	Pasaje	2004	4	14	4	24	A279	2004
6	Chimborazo	11	HOMBRES	25		6	Chimborazo	602	Alausí	60250	Alausí	2004	11	5	11	8	A279	2004
7	El Oro	3	HOMBRES	17		7	El Oro	701	Machala	70150	Machala	2004	3	25	3	30	A279	2004
9	Guayas	2	HOMBRES	14		9	Guayas	901	Guayaquil	90150	Guayaquil	2004	2	18	2	20	A279	2004
9	Guayas	12	HOMBRES	22		9	Guayas	901	Guayaquil	90150	Guayaquil	2004	12	21	12	24	A279	2004
9	Guayas	5	MUJERES	17		9	Guayas	901	Guayaquil	90150	Guayaquil	2004	5	8	5	12	A279	2004
9	Guayas	6	HOMBRES	20		9	Guayas	901	Guayaquil	90150	Guayaquil	2004	6	6	6	9	A279	2004
9	Guayas	6	HOMBRES	33		9	Guayas	901	Guayaquil	90150	Guayaquil	2004	6	2	6	4	A279	2004
9	Guayas	1	HOMBRES	72		9	Guayas	901	Guayaquil	90150	Guayaquil	2004	1	19	1	28	A270	2004
9	Guayas	8	HOMBRES	68		9	Guayas	901	Guayaquil	90150	Guayaquil	2004	8	9	8	12	A279	2004
9	Guayas	9	MUJERES	50		9	Guayas	907	Durán	90750	Eloy Alfaro (Duran)	2004	8	8	9	7	A279	2004
9	Guayas	2	HOMBRES	15		9	Guayas	901	Guayaquil	90150	Guayaquil	2004	1	25	2	9	A279	2004
9	Guayas	3	MUJERES	44		9	Guayas	901	Guayaquil	90150	Guayaquil	2004	3	11	3	16	A279	2004
9	Guayas	3	HOMBRES	16		9	Guayas	901	Guayaquil	90150	Guayaquil	2004	3	26	3	31	A279	2004
9	Guayas	5	HOMBRES	33		9	Guayas	901	Guayaquil	90150	Guayaquil	2004	5	2	5	8	A279	2004
9	Guayas	5	HOMBRES	43		9	Guayas	901	Guayaquil	90150	Guayaquil	2004	5	1	5	10	A279	2004
9	Guayas	6	HOMBRES	15		9	Guayas	901	Guayaquil	90150	Guayaquil	2004	6	8	6	16	A279	2004
9	Guayas	9	HOMBRES	22		9	Guayas	901	Guayaquil	90150	Guayaquil	2004	8	26	9	3	A279	2004
9	Guayas	9	HOMBRES	21		9	Guayas	901	Guayaquil	90150	Guayaquil	2004	8	29	9	3	A279	2004
9	Guayas	10	HOMBRES	25		9	Guayas	901	Guayaquil	90150	Guayaquil	2004	10	20	10	28	A279	2004
9	Guayas	4	HOMBRES	56		9	Guayas	901	Guayaquil	90150	Guayaquil	2004	4	7	4	21	A279	2004
9	Guayas	3	HOMBRES	21		9	Guayas	901	Guayaquil	90150	Guayaquil	2004	3	11	3	22	A279	2004
9	Guayas	4	MUJERES	32		9	Guayas	901	Guayaquil	90150	Guayaquil	2004	3	24	4	7	A279	2004
9	Guayas	4	HOMBRES	17		9	Guayas	912	Naranjito	91250	Naranjito	2004	4	13	4	23	A279	2004
9	Guayas	4	HOMBRES	35		9	Guayas	906	Daule	90650	Daule	2004	3	30	4	23	A279	2004
9	Guayas	5	HOMBRES	38		9	Guayas	901	Guayaquil	90150	Guayaquil	2004	5	2	5	6	A279	2004
9	Guayas	5	HOMBRES	56		9	Guayas	901	Guayaquil	90150	Guayaquil	2004	5	7	5	18	A270	2004
9	Guayas	7	HOMBRES	70		9	Guayas	906	Daule	90650	Daule	2004	6	17	7	21	A279	2004
9	Guayas	6	HOMBRES	64		9	Guayas	901	Guayaquil	90150	Guayaquil	2004	6	11	6	18	A279	2004
9	Guayas	11	HOMBRES	31		9	Guayas	901	Guayaquil	90150	Guayaquil	2004	10	22	11	8	A279	2004
9	Guayas	11	HOMBRES	45		9	Guayas	907	Durán	90750	Eloy Alfaro (Duran)	2004	11	22	11	30	A279	2004
9	Guayas	2	MUJERES	8		13	Manabí	1301	Portoviejo	130150	Portoviejo	2004	2	20	2	27	A279	2004
9	Guayas	5	HOMBRES	1		9	Guayas	901	Guayaquil	90150	Guayaquil	2004	5	11	5	27	A279	2004
9	Guayas	9	HOMBRES	4		9	Guayas	920	San Jacinto de Yaguachi	92050	San Jacinto de Yaguachi	2004	8	18	9	8	A279	2004
9	Guayas	11	MUJERES	7		3	Cañar	304	La Troncal	30450	La troncal	2004	10	31	11	22	A279	2004
13	Manabí	2	MUJERES	72		13	Manabí	1301	Portoviejo	130150	Portoviejo	2004	2	13	2	18	A279	2004
13	Manabí	2	MUJERES	20		13	Manabí	1301	Portoviejo	130150	Portoviejo	2004	2	13	2	16	A279	2004
13	Manabí	2	MUJERES	41		13	Manabí	1301	Portoviejo	130150	Portoviejo	2004	2	14	2	16	A279	2004
13	Manabí	2	MUJERES	50		13	Manabí	1301	Portoviejo	130150	Portoviejo	2004	2	18	2	20	A279	2004
13	Manabí	2	MUJERES	40		13	Manabí	1301	Portoviejo	130150	Portoviejo	2004	2	26	2	28	A279	2004
13	Manabí	3	HOMBRES	3		13	Manabí	1301	Portoviejo	130150	Portoviejo	2004	3	1	3	4	A279	2004
13	Manabí	3	MUJERES	12		13	Manabí	1301	Portoviejo	130150	Portoviejo	2004	3	2	3	5	A279	2004
13	Manabí	3	MUJERES	25		13	Manabí	1301	Portoviejo	130150	Portoviejo	2004	3	8	3	10	A279	2004
13	Manabí	4	MUJERES	63		13	Manabí	1301	Portoviejo	130150	Portoviejo	2004	4	8	4	10	A279	2004
13	Manabí	7	MUJERES	35		13	Manabí	1301	Portoviejo	130150	Portoviejo	2004	7	12	7	15	A279	2004
13	Manabí	2	MUJERES	41		13	Manabí	1301	Portoviejo	130150	Portoviejo	2004	1	27	2	3	A279	2004
13	Manabí	2	MUJERES	8		13	Manabí	1301	Portoviejo	130150	Portoviejo	2004	1	26	2	4	A279	2004
13	Manabí	2	HOMBRES	5		13	Manabí	1301	Portoviejo	130150	Portoviejo	2004	2	12	2	14	A279	2004
13	Manabí	2	MUJERES	3		13	Manabí	1301	Portoviejo	130150	Portoviejo	2004	2	19	2	25	A279	2004
13	Manabí	2	MUJERES	5		13	Manabí	1301	Portoviejo	130150	Portoviejo	2004	2	18	2	26	A279	2004
13	Manabí	3	MUJERES	69		13	Manabí	1301	Portoviejo	130150	Portoviejo	2004	2	20	3	1	A279	2004
13	Manabí	3	HOMBRES	4		13	Manabí	1301	Portoviejo	130150	Portoviejo	2004	3	1	3	2	A279	2004
13	Manabí	3	HOMBRES	30		13	Manabí	1301	Portoviejo	130150	Portoviejo	2004	3	5	3	8	A279	2004
13	Manabí	3	MUJERES	32		13	Manabí	1301	Portoviejo	130150	Portoviejo	2004	3	1	3	8	A279	2004
13	Manabí	3	MUJERES	47		13	Manabí	1301	Portoviejo	130150	Portoviejo	2004	3	7	3	15	A279	2004
13	Manabí	4	HOMBRES	37		13	Manabí	1301	Portoviejo	130150	Portoviejo	2004	3	25	4	5	A279	2004
13	Manabí	4	MUJERES	10		13	Manabí	1301	Portoviejo	130150	Portoviejo	2004	4	25	4	27	A279	2004
13	Manabí	7	HOMBRES	25		13	Manabí	1307	Junín	130750	Junín	2004	7	2	7	8	A279	2004
13	Manabí	1	HOMBRES	30		13	Manabí	1303	Chone	130350	Chone	2004	1	22	1	24	A279	2004
13	Manabí	7	HOMBRES	14		13	Manabí	1308	Manta	130850	Manta	2004	7	1	7	8	A270	2004
13	Manabí	1	MUJERES	17		13	Manabí	1303	Chone	130353	Convento	2004	1	16	1	17	A279	2004
13	Manabí	2	HOMBRES	51		13	Manabí	1312	Rocafuerte	131250	Rocafuerte	2004	2	25	2	26	A279	2004
13	Manabí	3	HOMBRES	9		13	Manabí	1312	Rocafuerte	131250	Rocafuerte	2004	2	26	3	1	A279	2004
13	Manabí	3	HOMBRES	40		13	Manabí	1312	Rocafuerte	131250	Rocafuerte	2004	2	27	3	2	A279	2004
13	Manabí	3	HOMBRES	32		13	Manabí	1301	Portoviejo	130155	Riochico (Río Chico)	2004	2	27	3	3	A279	2004
13	Manabí	3	HOMBRES	9		13	Manabí	1312	Rocafuerte	131250	Rocafuerte	2004	2	27	3	4	A279	2004
13	Manabí	3	MUJERES	7		13	Manabí	1312	Rocafuerte	131250	Rocafuerte	2004	3	2	3	7	A279	2004
13	Manabí	3	MUJERES	36		13	Manabí	1312	Rocafuerte	131250	Rocafuerte	2004	3	3	3	8	A279	2004
13	Manabí	4	MUJERES	17		13	Manabí	1312	Rocafuerte	131250	Rocafuerte	2004	4	7	4	13	A279	2004
13	Manabí	3	HOMBRES	45		13	Manabí	1301	Portoviejo	130150	Portoviejo	2004	2	25	3	4	A279	2004
15	Napo	4	HOMBRES	44		15	Napo	1501	Tena	150153	Chontapunta	2004	4	14	4	19	A279	2004
17	Pichincha	3	HOMBRES	50		17	Pichincha	1701	Quito	170150	Quito	2004	2	14	3	9	A279	2004
17	Pichincha	9	HOMBRES	53		17	Pichincha	1701	Quito	170150	Quito	2004	9	7	9	15	A279	2004
17	Pichincha	11	HOMBRES	32		17	Pichincha	1701	Quito	170150	Quito	2004	11	26	11	30	A279	2004
17	Pichincha	2	HOMBRES	32		17	Pichincha	1701	Quito	170150	Quito	2004	2	2	2	11	A279	2004
17	Pichincha	10	HOMBRES	19		17	Pichincha	1701	Quito	170150	Quito	2004	10	7	10	12	A279	2004
17	Pichincha	10	HOMBRES	18		17	Pichincha	1701	Quito	170150	Quito	2004	10	3	10	15	A279	2004
17	Pichincha	11	HOMBRES	23		17	Pichincha	1701	Quito	170150	Quito	2004	10	25	11	4	A279	2004
17	Pichincha	12	HOMBRES	24		17	Pichincha	1701	Quito	170150	Quito	2004	11	27	12	2	A279	2004
17	Pichincha	12	HOMBRES	21		17	Pichincha	1701	Quito	170150	Quito	2004	12	2	12	8	A279	2004
17	Pichincha	1	HOMBRES	35		15	Napo	1501	Tena	150150	Tena	2003	12	30	1	12	A279	2004
17	Pichincha	10	HOMBRES	33		17	Pichincha	1701	Quito	170150	Quito	2004	10	4	10	11	A279	2004
13	Manabí	2	MUJERES	75		13	Manabí	1301	Portoviejo	130150	Portoviejo	2004	2	10	2	11	A279	2004
13	Manabí	3	HOMBRES	50		13	Manabí	1316	24 de Mayo	131650	Sucre	2004	3	3	3	8	A279	2004
13	Manabí	7	MUJERES	6		13	Manabí	1301	Portoviejo	130150	Portoviejo	2004	7	7	7	10	A279	2004
13	Manabí	2	MUJERES	29		13	Manabí	1301	Portoviejo	130150	Portoviejo	2004	2	2	2	5	A279	2004
13	Manabí	2	MUJERES	41		13	Manabí	1308	Manta	130850	Manta	2004	2	11	2	16	A279	2004
13	Manabí	2	MUJERES	37		13	Manabí	1301	Portoviejo	130150	Portoviejo	2004	2	19	2	23	A279	2004
13	Manabí	2	MUJERES	53		13	Manabí	1301	Portoviejo	130150	Portoviejo	2004	2	20	2	23	A279	2004
13	Manabí	2	MUJERES	20		13	Manabí	1301	Portoviejo	130150	Portoviejo	2004	2	19	2	25	A279	2004
13	Manabí	3	MUJERES	27		13	Manabí	1301	Portoviejo	130150	Portoviejo	2004	2	26	3	1	A279	2004
13	Manabí	3	HOMBRES	45		13	Manabí	1301	Portoviejo	130150	Portoviejo	2004	2	25	3	3	A279	2004
13	Manabí	3	HOMBRES	71		13	Manabí	1301	Portoviejo	130150	Portoviejo	2004	3	12	3	15	A279	2004
13	Manabí	4	HOMBRES	7		13	Manabí	1301	Portoviejo	130150	Portoviejo	2004	4	6	4	7	A279	2004
13	Manabí	8	MUJERES	34		13	Manabí	1301	Portoviejo	130151	Abdón Calderón (San Francisco)	2004	8	19	8	24	A279	2004
13	Manabí	12	MUJERES	44		13	Manabí	1301	Portoviejo	130155	Riochico (Río Chico)	2004	12	4	12	15	A279	2004
13	Manabí	1	MUJERES	3		13	Manabí	1301	Portoviejo	130150	Portoviejo	2004	1	10	1	11	A279	2004
17	Pichincha	6	HOMBRES	57		17	Pichincha	1701	Quito	170150	Quito	2004	6	24	6	30	A279	2004
7	El Oro	7	MUJERES	27		7	El Oro	701	Machala	70150	Machala	2004	7	28	7	31	A278	2004
13	Manabí	6	MUJERES	9		13	Manabí	1301	Portoviejo	130150	Portoviejo	2004	6	25	6	28	A279	2004
13	Manabí	6	HOMBRES	18		13	Manabí	1301	Portoviejo	130150	Portoviejo	2004	6	26	6	28	A279	2004
13	Manabí	2	HOMBRES	28		13	Manabí	1301	Portoviejo	130150	Portoviejo	2004	2	27	2	28	A279	2004
1	Azuay	9	HOMBRES	34		1	Azuay	101	Cuenca	10150	Cuenca	2005	8	25	9	8	A279	2005
1	Azuay	11	MUJERES	45		7	El Oro	701	Machala	70150	Machala	2005	11	9	11	18	A279	2005
9	Guayas	1	MUJERES	29		9	Guayas	901	Guayaquil	90150	Guayaquil	2005	1	29	1	29	A279	2005
9	Guayas	5	HOMBRES	66		9	Guayas	901	Guayaquil	90150	Guayaquil	2005	5	22	5	23	A279	2005
9	Guayas	7	HOMBRES	2		9	Guayas	901	Guayaquil	90150	Guayaquil	2005	7	1	7	3	A279	2005
9	Guayas	7	HOMBRES	5		9	Guayas	901	Guayaquil	90150	Guayaquil	2005	6	29	7	3	A279	2005
9	Guayas	4	MUJERES	20		9	Guayas	907	Durán	90750	Eloy Alfaro (Duran)	2005	4	25	4	30	A279	2005
9	Guayas	4	HOMBRES	32		9	Guayas	901	Guayaquil	90150	Guayaquil	2005	3	31	4	15	A279	2005
9	Guayas	5	HOMBRES	16		9	Guayas	901	Guayaquil	90150	Guayaquil	2005	5	10	5	14	A279	2005
9	Guayas	6	HOMBRES	68		9	Guayas	901	Guayaquil	90150	Guayaquil	2005	6	17	6	24	A279	2005
9	Guayas	6	HOMBRES	20		9	Guayas	901	Guayaquil	90150	Guayaquil	2005	6	6	6	9	A279	2005
9	Guayas	8	HOMBRES	22		9	Guayas	901	Guayaquil	90150	Guayaquil	2005	8	28	8	28	A279	2005
9	Guayas	8	HOMBRES	16		9	Guayas	901	Guayaquil	90150	Guayaquil	2005	8	9	8	18	A279	2005
9	Guayas	8	HOMBRES	16		9	Guayas	901	Guayaquil	90150	Guayaquil	2005	8	5	8	24	A279	2005
9	Guayas	8	HOMBRES	36		9	Guayas	901	Guayaquil	90150	Guayaquil	2005	8	19	8	29	A279	2005
9	Guayas	9	MUJERES	16		9	Guayas	901	Guayaquil	90150	Guayaquil	2005	9	12	9	21	A279	2005
9	Guayas	11	HOMBRES	21		9	Guayas	901	Guayaquil	90150	Guayaquil	2005	11	3	11	15	A279	2005
9	Guayas	5	MUJERES	10		9	Guayas	901	Guayaquil	90150	Guayaquil	2005	5	24	5	28	A279	2005
9	Guayas	12	HOMBRES	55		9	Guayas	906	Daule	90650	Daule	2005	12	5	12	29	A279	2005
9	Guayas	12	HOMBRES	20		9	Guayas	901	Guayaquil	90150	Guayaquil	2005	12	13	12	31	A279	2005
9	Guayas	2	HOMBRES	47		9	Guayas	901	Guayaquil	90150	Guayaquil	2005	2	10	2	24	A279	2005
9	Guayas	4	HOMBRES	64		13	Manabí	1306	Jipijapa	130650	Jipijapa	2005	4	10	4	12	A279	2005
9	Guayas	12	MUJERES	75		9	Guayas	910	Milagro	91050	Milagro	2005	12	10	12	24	A270	2005
9	Guayas	12	HOMBRES	89		1	Azuay	103	Gualaceo	10350	Gualaceo	2005	12	29	12	31	A270	2005
9	Guayas	4	HOMBRES	72		9	Guayas	901	Guayaquil	90150	Guayaquil	2005	4	6	4	22	A279	2005
9	Guayas	3	HOMBRES	14		9	Guayas	910	Milagro	91050	Milagro	2005	3	23	3	23	A279	2005
9	Guayas	6	HOMBRES	14		12	Los Ríos	1207	Ventanas	120750	Ventanas	2005	6	1	6	10	A279	2005
9	Guayas	3	HOMBRES	11		9	Guayas	911	Naranjal	91150	Naranjal	2005	3	11	3	16	A279	2005
9	Guayas	6	HOMBRES	14		9	Guayas	901	Guayaquil	90150	Guayaquil	2005	5	23	6	3	A279	2005
9	Guayas	6	MUJERES	10		9	Guayas	901	Guayaquil	90150	Guayaquil	2005	5	22	6	3	A279	2005
9	Guayas	6	MUJERES	9		9	Guayas	901	Guayaquil	90150	Guayaquil	2005	5	25	6	6	A279	2005
9	Guayas	6	MUJERES	6		9	Guayas	901	Guayaquil	90150	Guayaquil	2005	6	21	6	26	A279	2005
9	Guayas	6	HOMBRES	12		9	Guayas	901	Guayaquil	90150	Guayaquil	2005	6	26	6	29	A279	2005
9	Guayas	8	MUJERES	14		9	Guayas	910	Milagro	91050	Milagro	2005	7	26	8	8	A279	2005
9	Guayas	10	HOMBRES	12		9	Guayas	910	Milagro	91050	Milagro	2005	10	21	10	24	A279	2005
9	Guayas	10	HOMBRES	46		9	Guayas	901	Guayaquil	90150	Guayaquil	2005	10	21	10	31	A279	2005
13	Manabí	2	HOMBRES	38		13	Manabí	1301	Portoviejo	130151	Abdón Calderón (San Francisco)	2005	2	19	2	22	A279	2005
13	Manabí	4	HOMBRES	10		13	Manabí	1301	Portoviejo	130150	Portoviejo	2005	4	19	4	26	A279	2005
13	Manabí	6	HOMBRES	1		13	Manabí	1301	Portoviejo	130150	Portoviejo	2005	5	27	6	6	A279	2005
13	Manabí	6	MUJERES	8		13	Manabí	1301	Portoviejo	130150	Portoviejo	2005	6	2	6	6	A279	2005
13	Manabí	7	HOMBRES	6		13	Manabí	1301	Portoviejo	130150	Portoviejo	2005	7	14	7	22	A279	2005
13	Manabí	12	HOMBRES	18		13	Manabí	1301	Portoviejo	130155	Riochico (Río Chico)	2005	12	24	12	30	A279	2005
13	Manabí	5	HOMBRES	22		13	Manabí	1307	Junín	130750	Junín	2005	5	4	5	10	A279	2005
13	Manabí	6	HOMBRES	29		13	Manabí	1302	Bolívar	130251	Membrillo	2005	5	31	6	4	A279	2005
13	Manabí	6	HOMBRES	22		13	Manabí	1307	Junín	130750	Junín	2005	5	30	6	4	A279	2005
13	Manabí	12	HOMBRES	30		13	Manabí	1302	Bolívar	130250	Calceta	2005	12	12	12	19	A279	2005
13	Manabí	11	HOMBRES	56		13	Manabí	1308	Manta	130850	Manta	2005	11	23	11	29	A279	2005
13	Manabí	10	MUJERES	14		13	Manabí	1317	Pedernales	131752	10 de Agosto	2005	10	2	10	14	A279	2005
13	Manabí	6	HOMBRES	35		13	Manabí	1312	Rocafuerte	131250	Rocafuerte	2005	6	27	6	30	A279	2005
13	Manabí	5	MUJERES	28		13	Manabí	1301	Portoviejo	130150	Portoviejo	2005	5	10	5	14	A279	2005
16	Pastaza	4	MUJERES	30		16	Pastaza	1602	Mera	160252	Shell	2005	4	16	4	21	A279	2005
16	Pastaza	5	HOMBRES	30		16	Pastaza	1602	Mera	160250	Mera	2005	5	11	5	13	A279	2005
16	Pastaza	5	HOMBRES	39		14	Morona Santiago	1409	Taisha	140952	Macuma	2005	5	12	5	16	A279	2005
16	Pastaza	6	HOMBRES	8		16	Pastaza	1601	Pastaza	160161	Sarayacu	2005	6	21	6	23	A279	2005
17	Pichincha	3	MUJERES	25		17	Pichincha	1701	Quito	170150	Quito	2005	3	4	3	11	A279	2005
17	Pichincha	6	MUJERES	45		13	Manabí	1301	Portoviejo	130150	Portoviejo	2005	6	13	6	30	A279	2005
17	Pichincha	8	MUJERES	79		17	Pichincha	1701	Quito	170150	Quito	2005	8	5	8	29	A279	2005
17	Pichincha	12	MUJERES	52		17	Pichincha	1701	Quito	170150	Quito	2005	12	18	12	28	A279	2005
17	Pichincha	12	MUJERES	65		17	Pichincha	1701	Quito	170150	Quito	2005	12	6	12	15	A279	2005
17	Pichincha	10	HOMBRES	24		17	Pichincha	1701	Quito	170150	Quito	2005	9	26	10	1	A279	2005
17	Pichincha	8	MUJERES	23		16	Pastaza	1601	Pastaza	160150	Puyo	2005	8	1	8	5	A279	2005
17	Pichincha	8	HOMBRES	29		5	Cotopaxi	501	Latacunga	50150	Latacunga	2005	8	22	8	30	A279	2005
17	Pichincha	11	HOMBRES	44		17	Pichincha	1701	Quito	170150	Quito	2005	10	11	11	4	A279	2005
17	Pichincha	12	HOMBRES	51		17	Pichincha	1701	Quito	170150	Quito	2005	12	6	12	16	A270	2005
17	Pichincha	1	HOMBRES	61		17	Pichincha	1701	Quito	170150	Quito	2005	1	13	1	16	A279	2005
17	Pichincha	5	HOMBRES	37		17	Pichincha	1701	Quito	170150	Quito	2005	5	8	5	16	A279	2005
17	Pichincha	11	MUJERES	27		17	Pichincha	1701	Quito	170150	Quito	2005	11	17	11	24	A279	2005
17	Pichincha	6	MUJERES	10		17	Pichincha	1701	Quito	170180	San Antonio	2005	5	31	6	8	A279	2005
17	Pichincha	4	HOMBRES	34		17	Pichincha	1701	Quito	170150	Quito	2005	4	10	4	22	A279	2005
17	Pichincha	2	MUJERES	36		17	Pichincha	1701	Quito	170150	Quito	2005	1	31	2	3	A279	2005
17	Pichincha	2	HOMBRES	33		17	Pichincha	1701	Quito	170150	Quito	2005	1	29	2	3	A279	2005
17	Pichincha	7	MUJERES	42		17	Pichincha	1701	Quito	170150	Quito	2005	7	24	7	29	A279	2005
13	Manabí	5	HOMBRES	7		13	Manabí	1313	Santa Ana	131350	Santa Ana de Vuelta Larga	2005	5	14	5	17	A279	2005
12	Los Ríos	1	HOMBRES	24		12	Los Ríos	1208	Vinces	120850	Vinces	2005	1	16	1	22	A279	2005
7	El Oro	3	HOMBRES	24		7	El Oro	706	El Guabo	70650	El Guabo	2006	3	27	3	31	A279	2006
9	Guayas	2	HOMBRES	47		12	Los Ríos	1201	Babahoyo	120150	Babahoyo	2006	1	30	2	8	A279	2006
9	Guayas	3	HOMBRES	21		13	Manabí	1306	Jipijapa	130650	Jipijapa	2006	3	10	3	13	A279	2006
9	Guayas	3	HOMBRES	19		9	Guayas	901	Guayaquil	90150	Guayaquil	2006	3	12	3	20	A279	2006
9	Guayas	3	HOMBRES	32		9	Guayas	907	Durán	90750	Eloy Alfaro (Duran)	2006	3	25	3	30	A279	2006
9	Guayas	3	HOMBRES	53		9	Guayas	901	Guayaquil	90150	Guayaquil	2006	3	23	3	31	A279	2006
9	Guayas	5	MUJERES	20		9	Guayas	926		92650		2006	4	25	5	4	A279	2006
9	Guayas	5	HOMBRES	28		9	Guayas	901	Guayaquil	90150	Guayaquil	2006	5	20	5	27	A279	2006
9	Guayas	6	HOMBRES	17		9	Guayas	907	Durán	90750	Eloy Alfaro (Duran)	2006	5	22	6	6	A279	2006
9	Guayas	6	HOMBRES	35		9	Guayas	916	Samborondón	91650	Samborondón	2006	6	5	6	12	A279	2006
9	Guayas	6	HOMBRES	15		9	Guayas	901	Guayaquil	90150	Guayaquil	2006	6	13	6	19	A279	2006
9	Guayas	8	HOMBRES	27		12	Los Ríos	1205	Quevedo	120550	Quevedo	2006	8	1	8	8	A279	2006
9	Guayas	8	HOMBRES	19		9	Guayas	920	San Jacinto de Yaguachi	92050	San Jacinto de Yaguachi	2006	7	31	8	9	A279	2006
9	Guayas	9	HOMBRES	33		9	Guayas	901	Guayaquil	90150	Guayaquil	2006	8	30	9	1	A279	2006
9	Guayas	9	HOMBRES	28		12	Los Ríos	1205	Quevedo	120550	Quevedo	2006	9	19	9	23	A279	2006
9	Guayas	9	HOMBRES	30		9	Guayas	901	Guayaquil	90150	Guayaquil	2006	9	19	9	27	A279	2006
9	Guayas	10	MUJERES	34		13	Manabí	1310	Paján	131050	Paján	2006	10	6	10	10	A279	2006
9	Guayas	10	HOMBRES	45		2	Bolívar	204	Echeandia	20450	Echeandía	2006	10	18	10	26	A279	2006
9	Guayas	10	HOMBRES	38		9	Guayas	901	Guayaquil	90150	Guayaquil	2006	10	20	10	26	A279	2006
9	Guayas	11	HOMBRES	67		9	Guayas	925	Nobol	92550	Narcisa de Jesús	2006	11	12	11	17	A279	2006
9	Guayas	12	HOMBRES	20		9	Guayas	901	Guayaquil	90150	Guayaquil	2006	12	3	12	18	A279	2006
9	Guayas	1	MUJERES	8		9	Guayas	911	Naranjal	91150	Naranjal	2005	11	22	1	10	A279	2006
9	Guayas	5	HOMBRES	12		9	Guayas	926		92650		2006	4	26	5	17	A279	2006
9	Guayas	9	MUJERES	13		9	Guayas	901	Guayaquil	90150	Guayaquil	2006	9	13	9	14	A279	2006
9	Guayas	1	HOMBRES	29		12	Los Ríos	1202	Baba	120250	Baba	2006	1	10	1	26	A279	2006
9	Guayas	1	HOMBRES	23		9	Guayas	901	Guayaquil	90150	Guayaquil	2006	1	14	1	30	A279	2006
9	Guayas	7	HOMBRES	30		12	Los Ríos	1201	Babahoyo	120150	Babahoyo	2006	7	21	7	27	A279	2006
9	Guayas	8	MUJERES	64		9	Guayas	902	Alfredo Baquerizo Moreno	90250	Alfredo Baquerizo Moreno (Jujan)	2006	8	1	8	7	A279	2006
9	Guayas	4	HOMBRES	56		9	Guayas	901	Guayaquil	90150	Guayaquil	2006	3	17	4	3	A279	2006
9	Guayas	5	HOMBRES	38		9	Guayas	901	Guayaquil	90150	Guayaquil	2006	5	8	5	19	A279	2006
9	Guayas	12	MUJERES	51		9	Guayas	910	Milagro	91050	Milagro	2006	12	9	12	13	A279	2006
9	Guayas	5	MUJERES	8		9	Guayas	901	Guayaquil	90150	Guayaquil	2006	5	7	5	11	A279	2006
9	Guayas	10	HOMBRES	11		9	Guayas	901	Guayaquil	90150	Guayaquil	2006	10	18	10	20	A279	2006
12	Los Ríos	5	HOMBRES	24		12	Los Ríos	1205	Quevedo	120550	Quevedo	2006	4	26	5	4	A270	2006
12	Los Ríos	11	MUJERES	18		12	Los Ríos	1205	Quevedo	120550	Quevedo	2006	11	15	11	23	A279	2006
12	Los Ríos	11	HOMBRES	55		12	Los Ríos	1205	Quevedo	120550	Quevedo	2006	11	15	11	23	A279	2006
12	Los Ríos	11	HOMBRES	56		12	Los Ríos	1202	Baba	120250	Baba	2006	11	16	11	23	A279	2006
13	Manabí	3	MUJERES	8		13	Manabí	1301	Portoviejo	130150	Portoviejo	2006	3	10	3	21	A279	2006
13	Manabí	4	MUJERES	6		13	Manabí	1301	Portoviejo	130150	Portoviejo	2006	3	17	4	3	A279	2006
13	Manabí	4	HOMBRES	15		13	Manabí	1301	Portoviejo	130151	Abdón Calderón (San Francisco)	2006	4	20	4	25	A279	2006
13	Manabí	6	MUJERES	19		13	Manabí	1301	Portoviejo	130151	Abdón Calderón (San Francisco)	2006	5	17	6	1	A279	2006
13	Manabí	11	HOMBRES	57		13	Manabí	1318	Olmedo	131850	Olmedo1	2006	11	6	11	15	A279	2006
13	Manabí	12	HOMBRES	36		13	Manabí	1312	Rocafuerte	131250	Rocafuerte	2006	12	26	12	29	A279	2006
13	Manabí	4	MUJERES	3		13	Manabí	1302	Bolívar	130250	Calceta	2006	3	29	4	5	A279	2006
13	Manabí	6	HOMBRES	22		13	Manabí	1302	Bolívar	130250	Calceta	2006	6	8	6	16	A279	2006
13	Manabí	12	MUJERES	16		13	Manabí	1302	Bolívar	130250	Calceta	2006	12	19	12	22	A279	2006
13	Manabí	4	MUJERES	35		13	Manabí	1308	Manta	130850	Manta	2006	4	2	4	6	A278	2006
13	Manabí	9	HOMBRES	14		13	Manabí	1314	Sucre	131453	Charapotó	2006	9	12	9	19	A279	2006
17	Pichincha	3	HOMBRES	28		17	Pichincha	1701	Quito	170150	Quito	2006	3	14	3	23	A279	2006
17	Pichincha	4	MUJERES	27		17	Pichincha	1701	Quito	170150	Quito	2006	3	15	4	3	A279	2006
17	Pichincha	2	HOMBRES	55		17	Pichincha	1708	Pedro Vicente Maldonado	170850	Pedro Vicente Maldonado	2006	2	1	2	5	A279	2006
17	Pichincha	2	HOMBRES	61		17	Pichincha	1701	Quito	170150	Quito	2006	2	27	2	28	A279	2006
17	Pichincha	3	HOMBRES	64		17	Pichincha	1701	Quito	170150	Quito	2006	3	1	3	4	A279	2006
17	Pichincha	4	HOMBRES	60		17	Pichincha	1701	Quito	170150	Quito	2006	4	9	4	14	A279	2006
17	Pichincha	4	HOMBRES	67		17	Pichincha	1701	Quito	170150	Quito	2006	4	3	4	7	A279	2006
17	Pichincha	8	HOMBRES	64		5	Cotopaxi	501	Latacunga	50150	Latacunga	2006	8	6	8	21	A279	2006
17	Pichincha	11	HOMBRES	39		17	Pichincha	1701	Quito	170150	Quito	2006	11	13	11	23	A279	2006
17	Pichincha	1	HOMBRES	3		21	Sucumbíos	2101	Lago Agrio	210150	Nueva Loja	2006	1	6	1	18	A279	2006
17	Pichincha	3	HOMBRES	25		8	Esmeraldas	801	Esmeraldas	80150	Esmeraldas	2006	3	5	3	14	A279	2006
17	Pichincha	10	MUJERES	26		17	Pichincha	1701	Quito	170150	Quito	2006	10	10	10	16	A279	2006
17	Pichincha	12	HOMBRES	21		17	Pichincha	1701	Quito	170150	Quito	2006	12	7	12	11	A279	2006
17	Pichincha	1	MUJERES	54		17	Pichincha	1701	Quito	170150	Quito	2006	1	8	1	15	A279	2006
17	Pichincha	8	HOMBRES	19		90	Zona no delimitada	9002		900251		2006	8	23	8	31	A279	2006
17	Pichincha	12	HOMBRES	7		17	Pichincha	1706		170650		2006	12	9	12	15	A279	2006
17	Pichincha	12	MUJERES	8		17	Pichincha	1706		170650		2006	12	19	12	27	A279	2006
17	Pichincha	6	HOMBRES	35		17	Pichincha	1701	Quito	170150	Quito	2006	6	10	6	24	A270	2006
17	Pichincha	1	MUJERES	54		17	Pichincha	1701	Quito	170150	Quito	2005	12	31	1	7	A279	2006
17	Pichincha	8	HOMBRES	56		17	Pichincha	1701	Quito	170150	Quito	2006	8	14	8	18	A279	2006
17	Pichincha	11	MUJERES	29		17	Pichincha	1701	Quito	170150	Quito	2006	11	8	11	14	A279	2006
90	Zona no delimitada	10	HOMBRES	20		8	Esmeraldas	804	Quininde	80455	La Unión5	2006	9	28	10	2	A279	2006
13	Manabí	6	MUJERES	23		13	Manabí	1301	Portoviejo	130150	Portoviejo	2006	6	26	6	30	A279	2006
13	Manabí	6	HOMBRES	15		13	Manabí	1301	Portoviejo	130151	Abdón Calderón (San Francisco)	2006	6	7	6	16	A279	2006
17	Pichincha	5	HOMBRES	53		17	Pichincha	1706		170650		2006	4	28	5	1	A279	2006
9	Guayas	4	HOMBRES	42		9	Guayas	901	Guayaquil	90150	Guayaquil	2007	4	20	4	21	A270	2007
9	Guayas	7	HOMBRES	32		9	Guayas	901	Guayaquil	90150	Guayaquil	2007	7	4	7	14	A279	2007
9	Guayas	6	HOMBRES	32		9	Guayas	901	Guayaquil	90150	Guayaquil	2007	5	29	6	5	A279	2007
9	Guayas	1	HOMBRES	23		9	Guayas	901	Guayaquil	90150	Guayaquil	2007	1	9	1	13	A279	2007
9	Guayas	1	HOMBRES	27		9	Guayas	920	San Jacinto de Yaguachi	92050	San Jacinto de Yaguachi	2007	1	14	1	16	A279	2007
9	Guayas	1	HOMBRES	21		9	Guayas	901	Guayaquil	90150	Guayaquil	2007	1	21	1	25	A279	2007
9	Guayas	2	MUJERES	47		9	Guayas	911	Naranjal	91154	Taura	2007	2	2	2	8	A279	2007
9	Guayas	2	MUJERES	61		12	Los Ríos	1205	Quevedo	120550	Quevedo	2006	11	16	2	8	A279	2007
9	Guayas	2	HOMBRES	47		9	Guayas	908	Empalme	90850	Velasco Ibarra (Cab. El Empalme)	2007	2	13	2	16	A279	2007
9	Guayas	3	MUJERES	21		9	Guayas	907	Durán	90750	Eloy Alfaro (Duran)	2007	2	23	3	1	A279	2007
9	Guayas	3	HOMBRES	27		9	Guayas	901	Guayaquil	90150	Guayaquil	2007	3	3	3	15	A279	2007
9	Guayas	3	MUJERES	18		7	El Oro	706	El Guabo	70650	El Guabo	2007	3	13	3	19	A279	2007
9	Guayas	3	HOMBRES	56		9	Guayas	901	Guayaquil	90150	Guayaquil	2007	3	18	3	21	A279	2007
9	Guayas	3	HOMBRES	49		9	Guayas	901	Guayaquil	90150	Guayaquil	2007	3	19	3	23	A279	2007
9	Guayas	3	HOMBRES	83		12	Los Ríos	1208	Vinces	120850	Vinces	2007	3	3	3	26	A279	2007
9	Guayas	3	HOMBRES	71		9	Guayas	901	Guayaquil	90150	Guayaquil	2007	3	23	3	27	A279	2007
9	Guayas	3	HOMBRES	18		9	Guayas	901	Guayaquil	90150	Guayaquil	2007	3	22	3	29	A279	2007
9	Guayas	4	HOMBRES	23		9	Guayas	907	Durán	90750	Eloy Alfaro (Duran)	2007	3	13	4	3	A279	2007
9	Guayas	4	HOMBRES	32		9	Guayas	907	Durán	90750	Eloy Alfaro (Duran)	2007	3	25	4	3	A279	2007
9	Guayas	5	MUJERES	50		9	Guayas	901	Guayaquil	90150	Guayaquil	2007	5	2	5	9	A279	2007
9	Guayas	5	HOMBRES	46		9	Guayas	901	Guayaquil	90150	Guayaquil	2007	5	6	5	14	A279	2007
9	Guayas	5	HOMBRES	46		12	Los Ríos	1208	Vinces	120850	Vinces	2007	5	12	5	17	A279	2007
9	Guayas	5	MUJERES	16		9	Guayas	901	Guayaquil	90150	Guayaquil	2007	5	11	5	22	A279	2007
9	Guayas	6	HOMBRES	14		9	Guayas	907	Durán	90750	Eloy Alfaro (Duran)	2007	5	28	6	15	A279	2007
9	Guayas	6	MUJERES	23		9	Guayas	901	Guayaquil	90150	Guayaquil	2007	6	6	6	15	A279	2007
9	Guayas	7	MUJERES	45		9	Guayas	901	Guayaquil	90150	Guayaquil	2007	6	20	7	11	A279	2007
9	Guayas	8	MUJERES	17		9	Guayas	907	Durán	90750	Eloy Alfaro (Duran)	2007	8	2	8	14	A279	2007
9	Guayas	8	HOMBRES	20		9	Guayas	901	Guayaquil	90150	Guayaquil	2007	8	9	8	20	A279	2007
9	Guayas	9	HOMBRES	78		9	Guayas	901	Guayaquil	90150	Guayaquil	2007	8	25	9	11	A279	2007
9	Guayas	9	HOMBRES	40		9	Guayas	901	Guayaquil	90150	Guayaquil	2007	9	1	9	11	A279	2007
9	Guayas	9	HOMBRES	16		9	Guayas	901	Guayaquil	90150	Guayaquil	2007	9	19	9	27	A279	2007
9	Guayas	11	HOMBRES	21		9	Guayas	906	Daule	90650	Daule	2007	10	2	11	1	A279	2007
9	Guayas	11	MUJERES	16		9	Guayas	901	Guayaquil	90150	Guayaquil	2007	11	23	11	30	A279	2007
9	Guayas	12	HOMBRES	14		9	Guayas	901	Guayaquil	90150	Guayaquil	2007	12	26	12	30	A279	2007
9	Guayas	4	MUJERES	4		9	Guayas	901	Guayaquil	90150	Guayaquil	2007	4	9	4	24	A279	2007
9	Guayas	7	HOMBRES	42		9	Guayas	901	Guayaquil	90150	Guayaquil	2007	6	15	7	6	A279	2007
9	Guayas	8	HOMBRES	55		9	Guayas	901	Guayaquil	90150	Guayaquil	2007	7	20	8	1	A279	2007
9	Guayas	12	MUJERES	18		9	Guayas	918	Santa Lucía	91850	Santa Lucía	2007	12	10	12	27	A279	2007
9	Guayas	3	MUJERES	53		13	Manabí	1314	Sucre	131450	Bahía de Caráquez	2007	2	16	3	2	A279	2007
9	Guayas	5	HOMBRES	33		9	Guayas	908	Empalme	90850	Velasco Ibarra (Cab. El Empalme)	2007	5	10	5	22	A279	2007
9	Guayas	6	HOMBRES	18		9	Guayas	901	Guayaquil	90150	Guayaquil	2007	5	28	6	7	A279	2007
9	Guayas	9	HOMBRES	30		8	Esmeraldas	801	Esmeraldas	80150	Esmeraldas	2007	9	17	9	20	A279	2007
9	Guayas	11	HOMBRES	58		12	Los Ríos	1205	Quevedo	120550	Quevedo	2007	11	12	11	20	A279	2007
9	Guayas	11	HOMBRES	69		9	Guayas	901	Guayaquil	90150	Guayaquil	2007	11	4	11	20	A279	2007
9	Guayas	11	MUJERES	73		9	Guayas	901	Guayaquil	90150	Guayaquil	2007	11	20	11	27	A279	2007
9	Guayas	8	MUJERES	52		9	Guayas	910	Milagro	91050	Milagro	2007	8	3	8	20	A279	2007
9	Guayas	3	HOMBRES	15		9	Guayas	901	Guayaquil	90150	Guayaquil	2007	3	8	3	16	A279	2007
9	Guayas	3	MUJERES	9		9	Guayas	901	Guayaquil	90150	Guayaquil	2007	3	20	3	23	A279	2007
9	Guayas	3	HOMBRES	14		12	Los Ríos	1201	Babahoyo	120150	Babahoyo	2007	3	8	3	29	A279	2007
9	Guayas	7	HOMBRES	12		9	Guayas	901	Guayaquil	90150	Guayaquil	2007	6	28	7	15	A279	2007
9	Guayas	10	HOMBRES	10		9	Guayas	901	Guayaquil	90150	Guayaquil	2007	9	28	10	17	A279	2007
9	Guayas	11	HOMBRES	4		9	Guayas	901	Guayaquil	90150	Guayaquil	2007	10	22	11	6	A279	2007
9	Guayas	11	MUJERES	4		9	Guayas	901	Guayaquil	90150	Guayaquil	2007	10	30	11	10	A279	2007
9	Guayas	11	MUJERES	11		9	Guayas	901	Guayaquil	90150	Guayaquil	2007	11	14	11	28	A279	2007
9	Guayas	12	MUJERES	8		9	Guayas	901	Guayaquil	90150	Guayaquil	2007	11	26	12	5	A279	2007
9	Guayas	6	HOMBRES	34		9	Guayas	901	Guayaquil	90150	Guayaquil	2007	6	4	6	8	A279	2007
10	Imbabura	5	MUJERES	26		8	Esmeraldas	805	San Lorenzo	80550	San Lorenzo	2007	5	6	5	16	A279	2007
12	Los Ríos	5	HOMBRES	24		12	Los Ríos	1205	Quevedo	120550	Quevedo	2007	4	26	5	4	A270	2007
13	Manabí	1	HOMBRES	5		13	Manabí	1301	Portoviejo	130150	Portoviejo	2006	12	21	1	12	A279	2007
13	Manabí	2	HOMBRES	2		13	Manabí	1301	Portoviejo	130150	Portoviejo	2007	2	5	2	13	A279	2007
13	Manabí	3	HOMBRES	26		13	Manabí	1301	Portoviejo	130150	Portoviejo	2007	3	17	3	23	A279	2007
13	Manabí	3	MUJERES	1		13	Manabí	1301	Portoviejo	130150	Portoviejo	2007	3	19	3	23	A279	2007
13	Manabí	3	HOMBRES	62		13	Manabí	1301	Portoviejo	130151	Abdón Calderón (San Francisco)	2007	3	20	3	27	A279	2007
13	Manabí	3	HOMBRES	12		13	Manabí	1301	Portoviejo	130152	Alhajuela (Bajo Grande)	2007	3	22	3	28	A279	2007
13	Manabí	3	MUJERES	11		13	Manabí	1301	Portoviejo	130152	Alhajuela (Bajo Grande)	2007	3	23	3	29	A279	2007
13	Manabí	3	HOMBRES	14		13	Manabí	1313	Santa Ana	131350	Santa Ana de Vuelta Larga	2007	3	26	3	30	A279	2007
13	Manabí	3	MUJERES	32		13	Manabí	1301	Portoviejo	130152	Alhajuela (Bajo Grande)	2007	3	22	3	30	A279	2007
13	Manabí	4	HOMBRES	42		13	Manabí	1318	Olmedo	131850	Olmedo1	2007	4	11	4	17	A279	2007
13	Manabí	5	MUJERES	17		13	Manabí	1301	Portoviejo	130150	Portoviejo	2007	5	4	5	9	A279	2007
13	Manabí	6	MUJERES	44		13	Manabí	1301	Portoviejo	130150	Portoviejo	2007	6	15	6	20	A279	2007
13	Manabí	6	MUJERES	16		13	Manabí	1301	Portoviejo	130151	Abdón Calderón (San Francisco)	2007	6	25	6	27	A279	2007
13	Manabí	6	MUJERES	43		13	Manabí	1301	Portoviejo	130150	Portoviejo	2007	6	27	6	29	A279	2007
13	Manabí	7	MUJERES	24		13	Manabí	1301	Portoviejo	130152	Alhajuela (Bajo Grande)	2007	7	1	7	3	A279	2007
13	Manabí	7	MUJERES	10		13	Manabí	1301	Portoviejo	130150	Portoviejo	2007	6	30	7	4	A279	2007
13	Manabí	9	MUJERES	38		13	Manabí	1301	Portoviejo	130150	Portoviejo	2007	9	11	9	14	A279	2007
13	Manabí	9	MUJERES	40		13	Manabí	1301	Portoviejo	130150	Portoviejo	2007	9	6	9	14	A279	2007
13	Manabí	9	MUJERES	12		13	Manabí	1301	Portoviejo	130150	Portoviejo	2007	9	10	9	18	A279	2007
13	Manabí	9	MUJERES	29		13	Manabí	1301	Portoviejo	130150	Portoviejo	2007	9	14	9	21	A279	2007
13	Manabí	9	HOMBRES	27		13	Manabí	1301	Portoviejo	130150	Portoviejo	2007	9	25	9	28	A279	2007
13	Manabí	10	HOMBRES	61		13	Manabí	1301	Portoviejo	130150	Portoviejo	2007	10	2	10	17	A279	2007
13	Manabí	11	HOMBRES	35		13	Manabí	1314	Sucre	131453	Charapotó	2007	11	11	11	23	A279	2007
13	Manabí	3	HOMBRES	34		13	Manabí	1302	Bolívar	130250	Calceta	2007	3	19	3	29	A279	2007
13	Manabí	4	HOMBRES	19		13	Manabí	1302	Bolívar	130250	Calceta	2007	4	20	4	24	A279	2007
13	Manabí	8	HOMBRES	22		13	Manabí	1302	Bolívar	130250	Calceta	2007	8	4	8	6	A279	2007
13	Manabí	10	MUJERES	58		13	Manabí	1302	Bolívar	130251	Membrillo	2007	10	3	10	15	A279	2007
13	Manabí	2	HOMBRES	61		13	Manabí	1308	Manta	130850	Manta	2007	1	27	2	9	A279	2007
13	Manabí	5	HOMBRES	44		13	Manabí	1308	Manta	130850	Manta	2007	4	26	5	7	A279	2007
13	Manabí	10	HOMBRES	18		13	Manabí	1301	Portoviejo	130150	Portoviejo	2007	10	12	10	16	A279	2007
13	Manabí	10	HOMBRES	24		13	Manabí	1308	Manta	130850	Manta	2007	9	29	10	19	A279	2007
13	Manabí	8	HOMBRES	37		13	Manabí	1312	Rocafuerte	131250	Rocafuerte	2007	7	31	8	3	A279	2007
13	Manabí	8	HOMBRES	38		13	Manabí	1312	Rocafuerte	131250	Rocafuerte	2007	8	6	8	7	A279	2007
13	Manabí	8	MUJERES	36		13	Manabí	1312	Rocafuerte	131250	Rocafuerte	2007	8	6	8	7	A279	2007
15	Napo	12	MUJERES	40		15	Napo	1501	Tena	150156	Puerto Napo	2007	12	1	12	8	A279	2007
16	Pastaza	5	HOMBRES	52		16	Pastaza	1601	Pastaza	160161	Sarayacu	2007	5	3	5	16	A279	2007
16	Pastaza	5	HOMBRES	2		16	Pastaza	1601	Pastaza	160150	Puyo	2007	5	16	5	18	A279	2007
16	Pastaza	5	HOMBRES	19		16	Pastaza	1601	Pastaza	160161	Sarayacu	2007	5	14	5	18	A279	2007
17	Pichincha	1	HOMBRES	41		17	Pichincha	1701	Quito	170150	Quito	2007	1	6	1	11	A279	2007
17	Pichincha	8	HOMBRES	26		17	Pichincha	1706		170650		2007	8	6	8	8	A279	2007
17	Pichincha	11	HOMBRES	28		17	Pichincha	1701	Quito	170150	Quito	2007	11	5	11	14	A279	2007
17	Pichincha	10	HOMBRES	20		17	Pichincha	1701	Quito	170150	Quito	2007	10	19	10	25	A279	2007
17	Pichincha	5	MUJERES	47		21	Sucumbíos	2104	Shushufindi	210450	Shushufindi	2007	5	27	5	28	A279	2007
17	Pichincha	5	HOMBRES	63		17	Pichincha	1706		170650		2007	5	15	5	28	A279	2007
17	Pichincha	6	HOMBRES	51		17	Pichincha	1701	Quito	170150	Quito	2007	6	21	6	25	A279	2007
17	Pichincha	8	MUJERES	11		17	Pichincha	1703	Mejía	170350	Machachi	2007	8	11	8	12	A279	2007
17	Pichincha	8	HOMBRES	42		17	Pichincha	1701	Quito	170185	Yaruquí	2007	8	23	8	29	A279	2007
17	Pichincha	12	HOMBRES	24		5	Cotopaxi	504	Pujilí	50450	Pujilí	2007	12	6	12	12	A279	2007
17	Pichincha	2	MUJERES	12		17	Pichincha	1701	Quito	170150	Quito	2007	2	15	2	22	A279	2007
17	Pichincha	7	HOMBRES	27		17	Pichincha	1701	Quito	170150	Quito	2007	7	17	7	20	A279	2007
17	Pichincha	9	MUJERES	29		17	Pichincha	1701	Quito	170150	Quito	2007	8	30	9	3	A279	2007
17	Pichincha	9	HOMBRES	27		17	Pichincha	1701	Quito	170150	Quito	2007	9	18	9	20	A279	2007
17	Pichincha	9	MUJERES	33		17	Pichincha	1701	Quito	170150	Quito	2007	9	19	9	27	A279	2007
17	Pichincha	11	MUJERES	18		17	Pichincha	1701	Quito	170150	Quito	2007	11	19	11	21	A279	2007
17	Pichincha	1	HOMBRES	23		17	Pichincha	1701	Quito	170150	Quito	2007	1	9	1	23	A279	2007
13	Manabí	8	HOMBRES	62		13	Manabí	1301	Portoviejo	130153	Crucita	2007	8	28	8	31	A279	2007
17	Pichincha	4	MUJERES	56		17	Pichincha	1701	Quito	170175	Pifo	2007	4	5	4	7	A279	2007
13	Manabí	9	HOMBRES	51		13	Manabí	1318	Olmedo	131850	Olmedo1	2007	9	16	9	25	A279	2007
13	Manabí	9	HOMBRES	63		13	Manabí	1301	Portoviejo	130152	Alhajuela (Bajo Grande)	2007	9	6	9	12	A279	2007
17	Pichincha	6	HOMBRES	43		17	Pichincha	1701	Quito	170150	Quito	2007	6	20	6	22	A279	2007
17	Pichincha	1	HOMBRES	22		17	Pichincha	1701	Quito	170150	Quito	2007	1	3	1	8	A279	2007
9	Guayas	11	MUJERES	45		9	Guayas	901	Guayaquil	90150	Guayaquil	2007	11	2	11	14	A279	2007
13	Manabí	7	HOMBRES	31		13	Manabí	1301	Portoviejo	130150	Portoviejo	2007	7	4	7	6	A279	2007
7	El Oro	3	MUJERES	23		7	El Oro	701	Machala	70150	Machala	2007	3	16	3	19	A279	2007
7	El Oro	3	MUJERES	51		7	El Oro	701	Machala	70150	Machala	2007	3	16	3	21	A279	2007
1	Azuay	10	HOMBRES	19		1	Azuay	101	Cuenca	10150	Cuenca	2008	9	20	10	8	A279	2008
5	Cotopaxi	11	HOMBRES	21		5	Cotopaxi	501	Latacunga	50156	Mulaló	2008	11	6	11	7	A270	2008
7	El Oro	2	HOMBRES	19		7	El Oro	701	Machala	70150	Machala	2008	2	16	2	22	A279	2008
7	El Oro	3	HOMBRES	16		7	El Oro	701	Machala	70150	Machala	2008	3	18	3	19	A279	2008
7	El Oro	5	HOMBRES	84		7	El Oro	701	Machala	70150	Machala	2008	5	2	5	3	A279	2008
7	El Oro	8	HOMBRES	14		7	El Oro	713	Zaruma	71353	Guanazán	2008	8	29	8	30	A270	2008
7	El Oro	9	MUJERES	38		7	El Oro	701	Machala	70150	Machala	2008	9	10	9	18	A279	2008
7	El Oro	9	MUJERES	7		7	El Oro	707	Huaquillas	70750	Huaquillas	2008	8	28	9	8	A279	2008
7	El Oro	10	HOMBRES	42		1	Azuay	115	Camilo Ponce Enríquez	11550	Camilo Ponce Enríquez	2008	10	2	10	9	A279	2008
7	El Oro	11	HOMBRES	26		7	El Oro	701	Machala	70150	Machala	2008	11	17	11	24	A279	2008
7	El Oro	12	HOMBRES	6		7	El Oro	701	Machala	70150	Machala	2008	12	22	12	29	A279	2008
7	El Oro	12	HOMBRES	56		7	El Oro	709	Pasaje	70950	Pasaje	2008	12	4	12	15	A279	2008
8	Esmeraldas	2	HOMBRES	7		8	Esmeraldas	801	Esmeraldas	80150	Esmeraldas	2008	2	1	2	6	A279	2008
8	Esmeraldas	4	HOMBRES	12		8	Esmeraldas	803	Muisne	80350	Muisne	2008	4	25	4	30	A279	2008
8	Esmeraldas	4	HOMBRES	9		8	Esmeraldas	803	Muisne	80350	Muisne	2008	3	28	4	4	A279	2008
8	Esmeraldas	9	HOMBRES	5		8	Esmeraldas	803	Muisne	80350	Muisne	2008	8	26	9	3	A279	2008
8	Esmeraldas	12	HOMBRES	14		8	Esmeraldas	803	Muisne	80350	Muisne	2008	12	1	12	4	A279	2008
8	Esmeraldas	7	MUJERES	44		8	Esmeraldas	803	Muisne	80350	Muisne	2008	7	4	7	6	A279	2008
8	Esmeraldas	7	HOMBRES	8		8	Esmeraldas	803	Muisne	80350	Muisne	2008	7	10	7	18	A279	2008
9	Guayas	9	HOMBRES	9		9	Guayas	901	Guayaquil	90150	Guayaquil	2008	9	5	9	14	A279	2008
9	Guayas	9	HOMBRES	50		9	Guayas	901	Guayaquil	90150	Guayaquil	2008	8	12	9	12	A279	2008
9	Guayas	1	HOMBRES	42		9	Guayas	901	Guayaquil	90150	Guayaquil	2007	12	31	1	14	A279	2008
9	Guayas	1	HOMBRES	16		9	Guayas	907	Durán	90750	Eloy Alfaro (Duran)	2008	1	3	1	14	A279	2008
9	Guayas	1	HOMBRES	20		9	Guayas	906	Daule	90650	Daule	2008	1	5	1	14	A279	2008
9	Guayas	1	HOMBRES	18		9	Guayas	906	Daule	90650	Daule	2008	1	4	1	14	A279	2008
9	Guayas	1	HOMBRES	76		9	Guayas	901	Guayaquil	90150	Guayaquil	2008	1	13	1	19	A279	2008
9	Guayas	1	MUJERES	27		9	Guayas	901	Guayaquil	90150	Guayaquil	2008	1	6	1	21	A279	2008
9	Guayas	1	HOMBRES	45		9	Guayas	907	Durán	90750	Eloy Alfaro (Duran)	2008	1	15	1	22	A279	2008
9	Guayas	1	HOMBRES	20		9	Guayas	901	Guayaquil	90150	Guayaquil	2008	1	23	1	24	A279	2008
9	Guayas	1	HOMBRES	17		9	Guayas	901	Guayaquil	90150	Guayaquil	2008	1	24	1	27	A279	2008
9	Guayas	2	MUJERES	28		12	Los Ríos	1201	Babahoyo	120150	Babahoyo	2008	2	7	2	12	A279	2008
9	Guayas	2	HOMBRES	18		9	Guayas	901	Guayaquil	90150	Guayaquil	2008	2	11	2	14	A279	2008
9	Guayas	2	HOMBRES	49		9	Guayas	901	Guayaquil	90150	Guayaquil	2008	2	13	2	19	A279	2008
9	Guayas	2	HOMBRES	19		9	Guayas	901	Guayaquil	90150	Guayaquil	2008	2	13	2	23	A279	2008
9	Guayas	2	HOMBRES	53		9	Guayas	901	Guayaquil	90150	Guayaquil	2008	2	14	2	24	A279	2008
9	Guayas	3	HOMBRES	20		9	Guayas	914	Pedro Carbo	91450	Pedro Carbo	2008	3	2	3	7	A279	2008
9	Guayas	3	HOMBRES	19		9	Guayas	901	Guayaquil	90150	Guayaquil	2008	3	2	3	9	A279	2008
9	Guayas	3	MUJERES	78		7	El Oro	712	Santa Rosa	71250	Santa Rosa	2008	3	4	3	13	A279	2008
9	Guayas	3	HOMBRES	33		9	Guayas	901	Guayaquil	90150	Guayaquil	2008	3	7	3	13	A279	2008
9	Guayas	3	HOMBRES	43		12	Los Ríos	1207	Ventanas	120750	Ventanas	2008	3	6	3	14	A279	2008
9	Guayas	3	HOMBRES	30		9	Guayas	901	Guayaquil	90150	Guayaquil	2008	3	7	3	14	A279	2008
9	Guayas	3	HOMBRES	15		9	Guayas	901	Guayaquil	90150	Guayaquil	2008	3	13	3	22	A279	2008
9	Guayas	3	MUJERES	62		9	Guayas	901	Guayaquil	90150	Guayaquil	2008	3	14	3	25	A279	2008
9	Guayas	3	HOMBRES	19		9	Guayas	901	Guayaquil	90150	Guayaquil	2008	3	20	3	26	A279	2008
9	Guayas	3	HOMBRES	20		9	Guayas	901	Guayaquil	90150	Guayaquil	2008	3	21	3	26	A279	2008
9	Guayas	3	HOMBRES	24		9	Guayas	901	Guayaquil	90150	Guayaquil	2008	3	8	3	28	A279	2008
9	Guayas	3	HOMBRES	22		7	El Oro	701	Machala	70150	Machala	2008	3	26	3	31	A279	2008
9	Guayas	4	HOMBRES	16		9	Guayas	901	Guayaquil	90150	Guayaquil	2008	3	26	4	1	A279	2008
9	Guayas	4	HOMBRES	46		9	Guayas	901	Guayaquil	90150	Guayaquil	2008	3	20	4	4	A279	2008
9	Guayas	4	HOMBRES	50		9	Guayas	901	Guayaquil	90150	Guayaquil	2008	4	3	4	10	A279	2008
9	Guayas	4	HOMBRES	24		9	Guayas	901	Guayaquil	90150	Guayaquil	2008	4	4	4	11	A279	2008
9	Guayas	4	HOMBRES	31		9	Guayas	921	Playas	92150	General Villamil (Playas)	2008	4	2	4	15	A279	2008
9	Guayas	4	HOMBRES	16		9	Guayas	901	Guayaquil	90150	Guayaquil	2008	4	7	4	17	A279	2008
9	Guayas	4	HOMBRES	17		9	Guayas	906	Daule	90650	Daule	2008	4	9	4	19	A279	2008
9	Guayas	5	HOMBRES	15		9	Guayas	901	Guayaquil	90150	Guayaquil	2008	4	27	5	4	A279	2008
9	Guayas	5	HOMBRES	24		7	El Oro	701	Machala	70150	Machala	2008	5	3	5	10	A279	2008
9	Guayas	5	HOMBRES	36		9	Guayas	901	Guayaquil	90150	Guayaquil	2008	5	11	5	17	A279	2008
9	Guayas	5	HOMBRES	54		9	Guayas	901	Guayaquil	90157	Puná	2008	5	24	5	30	A279	2008
9	Guayas	6	HOMBRES	20		9	Guayas	908	Empalme	90850	Velasco Ibarra (Cab. El Empalme)	2008	5	20	6	3	A279	2008
9	Guayas	6	HOMBRES	19		9	Guayas	906	Daule	90650	Daule	2008	5	27	6	10	A279	2008
9	Guayas	6	MUJERES	20		9	Guayas	924	Lomas de Sargentillo	92450	Lomas de Sargentillo	2008	5	31	6	16	A279	2008
9	Guayas	6	HOMBRES	21		9	Guayas	901	Guayaquil	90150	Guayaquil	2008	6	17	6	20	A279	2008
9	Guayas	6	HOMBRES	31		9	Guayas	901	Guayaquil	90150	Guayaquil	2008	6	13	6	23	A279	2008
9	Guayas	8	HOMBRES	49		6	Chimborazo	601	Riobamba	60150	Riobamba	2008	7	19	8	9	A279	2008
9	Guayas	8	HOMBRES	15		9	Guayas	906	Daule	90650	Daule	2008	8	6	8	13	A279	2008
9	Guayas	8	HOMBRES	17		9	Guayas	901	Guayaquil	90150	Guayaquil	2008	8	7	8	14	A279	2008
9	Guayas	8	HOMBRES	30		9	Guayas	901	Guayaquil	90150	Guayaquil	2008	8	14	8	22	A279	2008
9	Guayas	9	HOMBRES	27		9	Guayas	901	Guayaquil	90150	Guayaquil	2008	9	19	9	26	A279	2008
9	Guayas	9	HOMBRES	20		9	Guayas	901	Guayaquil	90150	Guayaquil	2008	9	21	9	26	A279	2008
9	Guayas	10	HOMBRES	52		12	Los Ríos	1201	Babahoyo	120150	Babahoyo	2008	10	21	10	27	A279	2008
9	Guayas	10	HOMBRES	30		8	Esmeraldas	801	Esmeraldas	80150	Esmeraldas	2008	10	26	10	30	A279	2008
9	Guayas	12	MUJERES	48		9	Guayas	901	Guayaquil	90150	Guayaquil	2008	12	15	12	19	A279	2008
9	Guayas	4	HOMBRES	15		12	Los Ríos	1201	Babahoyo	120150	Babahoyo	2008	3	25	4	8	A279	2008
9	Guayas	4	MUJERES	11		9	Guayas	901	Guayaquil	90150	Guayaquil	2008	4	13	4	23	A279	2008
9	Guayas	5	MUJERES	10		9	Guayas	901	Guayaquil	90150	Guayaquil	2008	5	24	5	31	A279	2008
9	Guayas	5	MUJERES	8		9	Guayas	901	Guayaquil	90150	Guayaquil	2008	4	24	5	3	A279	2008
9	Guayas	10	HOMBRES	14		9	Guayas	901	Guayaquil	90150	Guayaquil	2008	8	4	10	6	A279	2008
9	Guayas	10	HOMBRES	26		9	Guayas	901	Guayaquil	90150	Guayaquil	2008	9	29	10	13	A279	2008
9	Guayas	3	MUJERES	38		2	Bolívar	206	Caluma	20650	Caluma	2008	3	10	3	25	A279	2008
9	Guayas	3	HOMBRES	59		13	Manabí	1304	El Carmen	130450	El Carmen	2008	2	22	3	18	A279	2008
9	Guayas	3	MUJERES	16		9	Guayas	901	Guayaquil	90150	Guayaquil	2008	2	18	3	11	A279	2008
9	Guayas	12	HOMBRES	22		9	Guayas	901	Guayaquil	90150	Guayaquil	2008	11	17	12	5	A279	2008
9	Guayas	3	HOMBRES	24		9	Guayas	901	Guayaquil	90150	Guayaquil	2008	2	27	3	3	A279	2008
9	Guayas	1	HOMBRES	8		9	Guayas	901	Guayaquil	90150	Guayaquil	2008	1	11	1	28	A279	2008
9	Guayas	2	HOMBRES	10		9	Guayas	901	Guayaquil	90150	Guayaquil	2008	1	18	2	6	A279	2008
9	Guayas	2	HOMBRES	7		9	Guayas	901	Guayaquil	90150	Guayaquil	2008	2	7	2	18	A279	2008
9	Guayas	3	HOMBRES	10		9	Guayas	901	Guayaquil	90150	Guayaquil	2008	3	4	3	14	A279	2008
9	Guayas	3	HOMBRES	5		9	Guayas	901	Guayaquil	90150	Guayaquil	2008	3	16	3	27	A279	2008
9	Guayas	3	MUJERES	7		9	Guayas	901	Guayaquil	90150	Guayaquil	2008	3	16	3	27	A279	2008
9	Guayas	4	HOMBRES	6		9	Guayas	901	Guayaquil	90150	Guayaquil	2008	3	23	4	14	A279	2008
9	Guayas	4	HOMBRES	8		9	Guayas	901	Guayaquil	90150	Guayaquil	2008	4	9	4	14	A279	2008
9	Guayas	4	HOMBRES	12		9	Guayas	901	Guayaquil	90150	Guayaquil	2008	4	8	4	17	A279	2008
9	Guayas	4	HOMBRES	10		9	Guayas	901	Guayaquil	90150	Guayaquil	2008	4	9	4	27	A279	2008
9	Guayas	4	MUJERES	7		9	Guayas	901	Guayaquil	90150	Guayaquil	2008	4	14	4	28	A279	2008
9	Guayas	4	MUJERES	7		9	Guayas	901	Guayaquil	90150	Guayaquil	2008	4	19	4	30	A279	2008
9	Guayas	4	HOMBRES	11		9	Guayas	901	Guayaquil	90150	Guayaquil	2008	4	18	4	30	A279	2008
9	Guayas	5	HOMBRES	8		9	Guayas	901	Guayaquil	90150	Guayaquil	2008	4	26	5	5	A270	2008
9	Guayas	5	HOMBRES	14		9	Guayas	901	Guayaquil	90150	Guayaquil	2008	4	23	5	7	A279	2008
9	Guayas	5	HOMBRES	3		9	Guayas	901	Guayaquil	90150	Guayaquil	2008	5	1	5	9	A279	2008
9	Guayas	5	HOMBRES	11		9	Guayas	901	Guayaquil	90150	Guayaquil	2008	4	30	5	9	A279	2008
9	Guayas	5	MUJERES	9		9	Guayas	901	Guayaquil	90150	Guayaquil	2008	4	30	5	9	A279	2008
9	Guayas	6	MUJERES	9		9	Guayas	901	Guayaquil	90150	Guayaquil	2008	5	26	6	6	A279	2008
9	Guayas	7	HOMBRES	14		9	Guayas	901	Guayaquil	90150	Guayaquil	2008	6	30	7	9	A279	2008
9	Guayas	7	HOMBRES	7		9	Guayas	901	Guayaquil	90150	Guayaquil	2008	6	29	7	10	A279	2008
9	Guayas	7	HOMBRES	6		9	Guayas	906	Daule	90650	Daule	2008	7	14	7	24	A279	2008
9	Guayas	10	MUJERES	15		9	Guayas	901	Guayaquil	90150	Guayaquil	2008	10	7	10	9	A279	2008
9	Guayas	12	HOMBRES	3		8	Esmeraldas	801	Esmeraldas	80150	Esmeraldas	2008	10	30	12	3	A279	2008
9	Guayas	12	MUJERES	13		7	El Oro	701	Machala	70150	Machala	2008	11	29	12	5	A279	2008
9	Guayas	4	HOMBRES	22		9	Guayas	901	Guayaquil	90150	Guayaquil	2008	4	2	4	5	A279	2008
9	Guayas	4	HOMBRES	6		9	Guayas	901	Guayaquil	90150	Guayaquil	2008	4	25	4	28	A279	2008
9	Guayas	5	MUJERES	39		9	Guayas	901	Guayaquil	90150	Guayaquil	2008	5	26	5	30	A279	2008
9	Guayas	10	HOMBRES	38		9	Guayas	901	Guayaquil	90150	Guayaquil	2008	10	10	10	14	A279	2008
11	Loja	3	HOMBRES	15		11	Loja	1109	Paltas	110950	Catacocha	2008	3	19	3	24	A279	2008
12	Los Ríos	5	HOMBRES	56		12	Los Ríos	1202	Baba	120250	Baba	2008	5	9	5	28	A279	2008
13	Manabí	1	MUJERES	57		13	Manabí	1301	Portoviejo	130151	Abdón Calderón (San Francisco)	2008	1	15	1	22	A279	2008
13	Manabí	1	MUJERES	4		13	Manabí	1301	Portoviejo	130151	Abdón Calderón (San Francisco)	2008	1	17	1	22	A279	2008
13	Manabí	2	MUJERES	17		13	Manabí	1312	Rocafuerte	131250	Rocafuerte	2008	1	20	2	1	A279	2008
13	Manabí	2	HOMBRES	7		13	Manabí	1301	Portoviejo	130150	Portoviejo	2008	1	28	2	8	A279	2008
13	Manabí	2	MUJERES	42		13	Manabí	1301	Portoviejo	130150	Portoviejo	2008	2	16	2	22	A279	2008
13	Manabí	3	HOMBRES	15		13	Manabí	1301	Portoviejo	130150	Portoviejo	2008	3	3	3	5	A279	2008
13	Manabí	3	HOMBRES	65		13	Manabí	1301	Portoviejo	130150	Portoviejo	2008	2	29	3	17	A279	2008
13	Manabí	3	HOMBRES	8		13	Manabí	1301	Portoviejo	130150	Portoviejo	2008	3	13	3	17	A279	2008
13	Manabí	3	HOMBRES	57		13	Manabí	1301	Portoviejo	130151	Abdón Calderón (San Francisco)	2008	2	28	3	18	A279	2008
13	Manabí	4	MUJERES	23		13	Manabí	1301	Portoviejo	130151	Abdón Calderón (San Francisco)	2008	4	17	4	30	A279	2008
13	Manabí	4	HOMBRES	8		13	Manabí	1313	Santa Ana	131350	Santa Ana de Vuelta Larga	2008	4	18	4	24	A279	2008
13	Manabí	5	HOMBRES	20		13	Manabí	1301	Portoviejo	130151	Abdón Calderón (San Francisco)	2008	5	6	5	7	A279	2008
13	Manabí	5	MUJERES	22		13	Manabí	1301	Portoviejo	130151	Abdón Calderón (San Francisco)	2008	5	26	5	28	A279	2008
13	Manabí	5	HOMBRES	13		13	Manabí	1318	Olmedo	131850	Olmedo1	2008	4	30	5	7	A279	2008
13	Manabí	5	HOMBRES	9		13	Manabí	1317	Pedernales	131750	Pedernales	2008	5	23	5	27	A279	2008
13	Manabí	5	MUJERES	45		13	Manabí	1311	Pichincha	131150	Pichincha	2008	5	2	5	7	A279	2008
13	Manabí	5	MUJERES	50		13	Manabí	1301	Portoviejo	130150	Portoviejo	2008	5	14	5	20	A279	2008
13	Manabí	5	MUJERES	13		13	Manabí	1301	Portoviejo	130150	Portoviejo	2008	5	17	5	21	A279	2008
13	Manabí	5	HOMBRES	81		13	Manabí	1312	Rocafuerte	131250	Rocafuerte	2008	5	8	5	14	A279	2008
13	Manabí	5	HOMBRES	34		13	Manabí	1313	Santa Ana	131350	Santa Ana de Vuelta Larga	2008	4	30	5	5	A279	2008
13	Manabí	5	HOMBRES	15		13	Manabí	1317	Pedernales	131750	Pedernales	2008	5	12	5	16	A279	2008
13	Manabí	5	HOMBRES	17		13	Manabí	1313	Santa Ana	131350	Santa Ana de Vuelta Larga	2008	5	13	5	15	A279	2008
13	Manabí	6	HOMBRES	34		13	Manabí	1301	Portoviejo	130151	Abdón Calderón (San Francisco)	2008	6	27	6	28	A279	2008
13	Manabí	6	MUJERES	10		13	Manabí	1301	Portoviejo	130150	Portoviejo	2008	6	11	6	16	A279	2008
13	Manabí	6	HOMBRES	19		13	Manabí	1301	Portoviejo	130150	Portoviejo	2008	5	28	6	16	A279	2008
13	Manabí	7	MUJERES	3		13	Manabí	1313	Santa Ana	131351	Ayacucho	2008	7	21	7	25	A279	2008
13	Manabí	7	MUJERES	57		13	Manabí	1301	Portoviejo	130150	Portoviejo	2008	7	2	7	9	A279	2008
13	Manabí	7	HOMBRES	59		13	Manabí	1301	Portoviejo	130150	Portoviejo	2008	7	11	7	16	A279	2008
13	Manabí	7	HOMBRES	11		13	Manabí	1301	Portoviejo	130155	Riochico (Río Chico)	2008	7	8	7	14	A279	2008
13	Manabí	7	HOMBRES	19		13	Manabí	1314	Sucre	131453	Charapotó	2008	7	21	7	23	A279	2008
13	Manabí	8	HOMBRES	40		13	Manabí	1301	Portoviejo	130151	Abdón Calderón (San Francisco)	2008	8	17	8	28	A279	2008
13	Manabí	8	HOMBRES	19		13	Manabí	1301	Portoviejo	130150	Portoviejo	2008	8	26	8	28	A279	2008
13	Manabí	8	HOMBRES	14		13	Manabí	1301	Portoviejo	130150	Portoviejo	2008	8	6	8	8	A279	2008
13	Manabí	9	MUJERES	55		13	Manabí	1301	Portoviejo	130150	Portoviejo	2008	9	2	9	10	A279	2008
13	Manabí	10	HOMBRES	25		13	Manabí	1307	Junín	130750	Junín	2008	10	7	10	15	A279	2008
13	Manabí	11	HOMBRES	43		13	Manabí	1301	Portoviejo	130150	Portoviejo	2008	11	7	11	17	A279	2008
13	Manabí	11	HOMBRES	10		13	Manabí	1301	Portoviejo	130150	Portoviejo	2008	10	29	11	7	A279	2008
13	Manabí	4	HOMBRES	34		13	Manabí	1307	Junín	130750	Junín	2008	3	24	4	3	A279	2008
13	Manabí	4	MUJERES	13		13	Manabí	1307	Junín	130750	Junín	2008	4	6	4	8	A279	2008
13	Manabí	4	HOMBRES	10		13	Manabí	1301	Portoviejo	130150	Portoviejo	2008	4	2	4	14	A279	2008
13	Manabí	4	HOMBRES	23		13	Manabí	1307	Junín	130750	Junín	2008	4	9	4	18	A279	2008
13	Manabí	4	MUJERES	48		13	Manabí	1302	Bolívar	130250	Calceta	2008	4	8	4	18	A279	2008
13	Manabí	5	HOMBRES	14		13	Manabí	1302	Bolívar	130250	Calceta	2008	5	17	5	20	A279	2008
13	Manabí	9	MUJERES	18		13	Manabí	1302	Bolívar	130250	Calceta	2008	8	23	9	2	A279	2008
13	Manabí	10	MUJERES	11		13	Manabí	1303	Chone	130350	Chone	2008	9	16	10	3	A279	2008
13	Manabí	2	HOMBRES	66		13	Manabí	1313	Santa Ana	131350	Santa Ana de Vuelta Larga	2008	2	19	2	20	A279	2008
13	Manabí	4	HOMBRES	53		13	Manabí	1310	Paján	131050	Paján	2008	4	12	4	23	A279	2008
13	Manabí	5	HOMBRES	20		13	Manabí	1308	Manta	130850	Manta	2008	5	12	5	17	A279	2008
13	Manabí	7	HOMBRES	10		13	Manabí	1308	Manta	130850	Manta	2008	7	4	7	11	A279	2008
13	Manabí	7	HOMBRES	91		13	Manabí	1310	Paján	131050	Paján	2008	7	18	7	19	A279	2008
13	Manabí	8	MUJERES	19		13	Manabí	1308	Manta	130850	Manta	2008	8	11	8	11	A279	2008
13	Manabí	4	HOMBRES	19		13	Manabí	1317	Pedernales	131750	Pedernales	2008	4	23	4	27	A279	2008
13	Manabí	5	HOMBRES	17		13	Manabí	1320	Jama	132050	Jama	2008	4	28	5	5	A279	2008
13	Manabí	7	HOMBRES	44		13	Manabí	1314	Sucre	131457	San Isidro3	2008	7	24	7	29	A279	2008
13	Manabí	10	HOMBRES	42		13	Manabí	1302	Bolívar	130250	Calceta	2008	9	23	10	3	A279	2008
13	Manabí	10	HOMBRES	42		13	Manabí	1302	Bolívar	130250	Calceta	2008	9	23	10	3	A279	2008
13	Manabí	10	HOMBRES	40		13	Manabí	1310	Paján	131050	Paján	2008	10	13	10	16	A279	2008
13	Manabí	4	HOMBRES	39		13	Manabí	1312	Rocafuerte	131250	Rocafuerte	2008	4	28	4	30	A279	2008
13	Manabí	5	HOMBRES	14		13	Manabí	1312	Rocafuerte	131250	Rocafuerte	2008	4	26	5	1	A279	2008
13	Manabí	6	MUJERES	27		13	Manabí	1312	Rocafuerte	131250	Rocafuerte	2008	6	3	6	5	A279	2008
13	Manabí	6	MUJERES	20		13	Manabí	1301	Portoviejo	130155	Riochico (Río Chico)	2008	6	23	6	28	A279	2008
13	Manabí	2	MUJERES	20		13	Manabí	1301	Portoviejo	130150	Portoviejo	2008	2	25	2	28	A279	2008
13	Manabí	1	HOMBRES	39		13	Manabí	1308	Manta	130850	Manta	2008	1	7	1	9	A279	2008
13	Manabí	8	MUJERES	17		13	Manabí	1308	Manta	130850	Manta	2008	8	11	8	14	A279	2008
17	Pichincha	6	MUJERES	31		17	Pichincha	1701	Quito	170150	Quito	2008	6	18	6	20	A279	2008
17	Pichincha	3	HOMBRES	33		17	Pichincha	1701	Quito	170150	Quito	2008	3	14	3	20	A279	2008
17	Pichincha	3	HOMBRES	32		17	Pichincha	1701	Quito	170150	Quito	2008	3	6	3	15	A279	2008
17	Pichincha	3	HOMBRES	39		17	Pichincha	1701	Quito	170150	Quito	2008	3	22	3	26	A279	2008
17	Pichincha	7	HOMBRES	54		17	Pichincha	1701	Quito	170150	Quito	2008	6	24	7	2	A279	2008
17	Pichincha	1	HOMBRES	41		21	Sucumbíos	2101	Lago Agrio	210150	Nueva Loja	2008	1	15	1	30	A279	2008
17	Pichincha	6	HOMBRES	42		23	Santo Domingo de los Tsáchilas	2301	Santo Domingo	230150	Santo Domingo de los Colorados	2008	5	25	6	6	A279	2008
17	Pichincha	7	HOMBRES	48		17	Pichincha	1701	Quito	170150	Quito	2008	7	1	7	9	A279	2008
17	Pichincha	4	HOMBRES	27		17	Pichincha	1701	Quito	170150	Quito	2008	4	9	4	9	A279	2008
17	Pichincha	5	HOMBRES	70		21	Sucumbíos	2104	Shushufindi	210450	Shushufindi	2008	4	21	5	2	A279	2008
17	Pichincha	6	HOMBRES	27		17	Pichincha	1701	Quito	170150	Quito	2008	6	22	6	25	A279	2008
23	Santo Domingo de los Tsáchilas	3	HOMBRES	36		23	Santo Domingo de los Tsáchilas	2301	Santo Domingo	230150	Santo Domingo de los Colorados	2008	2	29	3	7	A279	2008
17	Pichincha	12	MUJERES	29		22	Orellana	2201	Orellana	220150	Puerto Francisco de Orellana (El Coca)	2008	12	11	12	19	A279	2008
8	Esmeraldas	8	HOMBRES	24		8	Esmeraldas	804	Quininde	80455	La Unión5	2008	8	27	8	28	A279	2008
8	Esmeraldas	10	MUJERES	11		17	Pichincha	1709	Puerto Quito	170950	Puerto Quito	2008	9	30	10	5	A279	2008
8	Esmeraldas	10	HOMBRES	48		8	Esmeraldas	804	Quininde	80455	La Unión5	2008	10	4	10	7	A279	2008
7	El Oro	7	HOMBRES	26		7	El Oro	701	Machala	70150	Machala	2008	6	26	7	2	A279	2008
7	El Oro	12	HOMBRES	17		7	El Oro	701	Machala	70150	Machala	2008	12	30	12	30	A279	2008
13	Manabí	1	HOMBRES	19		13	Manabí	1313	Santa Ana	131350	Santa Ana de Vuelta Larga	2008	1	3	1	8	A279	2008
13	Manabí	2	HOMBRES	28		13	Manabí	1301	Portoviejo	130151	Abdón Calderón (San Francisco)	2008	2	11	2	18	A279	2008
13	Manabí	2	HOMBRES	41		13	Manabí	1301	Portoviejo	130154	Pueblo Nuevo	2008	2	11	2	20	A279	2008
13	Manabí	5	HOMBRES	5		13	Manabí	1301	Portoviejo	130150	Portoviejo	2008	4	30	5	5	A279	2008
13	Manabí	6	HOMBRES	40		13	Manabí	1316	24 de Mayo	131650	Sucre	2008	6	3	6	4	A279	2008
13	Manabí	7	MUJERES	59		13	Manabí	1301	Portoviejo	130150	Portoviejo	2008	7	9	7	14	A279	2008
13	Manabí	9	HOMBRES	67		13	Manabí	1316	24 de Mayo	131650	Sucre	2008	9	2	9	11	A279	2008
12	Los Ríos	4	HOMBRES	18		12	Los Ríos	1205	Quevedo	120550	Quevedo	2008	4	28	4	30	A279	2008
8	Esmeraldas	5	HOMBRES	19		8	Esmeraldas	801	Esmeraldas	80150	Esmeraldas	2008	5	22	5	27	A279	2008
8	Esmeraldas	6	HOMBRES	23		8	Esmeraldas	801	Esmeraldas	80150	Esmeraldas	2008	6	4	6	9	A279	2008
8	Esmeraldas	8	HOMBRES	19		8	Esmeraldas	801	Esmeraldas	80150	Esmeraldas	2008	8	19	8	25	A279	2008
8	Esmeraldas	9	HOMBRES	31		8	Esmeraldas	801	Esmeraldas	80150	Esmeraldas	2008	9	5	9	10	A279	2008
8	Esmeraldas	11	HOMBRES	46		8	Esmeraldas	801	Esmeraldas	80150	Esmeraldas	2008	10	29	11	1	A279	2008
9	Guayas	8	MUJERES	59		9	Guayas	901	Guayaquil	90150	Guayaquil	2008	8	10	8	20	A279	2008
5	Cotopaxi	10	HOMBRES	1		5	Cotopaxi	505	Salcedo	50550	San Miguel1	2009	10	23	10	26	A270	2009
7	El Oro	1	HOMBRES	27		7	El Oro	701	Machala	70150	Machala	2009	1	22	1	27	A279	2009
7	El Oro	2	HOMBRES	28		7	El Oro	701	Machala	70150	Machala	2009	2	11	2	18	A279	2009
7	El Oro	2	HOMBRES	17		7	El Oro	712	Santa Rosa	71250	Santa Rosa	2009	2	10	2	13	A279	2009
7	El Oro	3	HOMBRES	33		7	El Oro	701	Machala	70150	Machala	2009	2	24	3	3	A279	2009
7	El Oro	3	HOMBRES	11		7	El Oro	701	Machala	70150	Machala	2009	3	11	3	23	A279	2009
7	El Oro	3	MUJERES	13		7	El Oro	701	Machala	70150	Machala	2009	3	11	3	24	A279	2009
7	El Oro	3	HOMBRES	11		7	El Oro	701	Machala	70150	Machala	2009	3	11	3	25	A279	2009
7	El Oro	3	HOMBRES	11		7	El Oro	701	Machala	70150	Machala	2009	3	13	3	16	A279	2009
7	El Oro	4	MUJERES	11		7	El Oro	701	Machala	70150	Machala	2009	4	4	4	8	A279	2009
7	El Oro	11	MUJERES	13		7	El Oro	701	Machala	70150	Machala	2009	10	27	11	9	A279	2009
7	El Oro	5	MUJERES	54		7	El Oro	702	Arenillas	70250	Arenillas	2009	5	7	5	10	A279	2009
7	El Oro	4	MUJERES	22		7	El Oro	701	Machala	70150	Machala	2009	4	9	4	15	A279	2009
8	Esmeraldas	9	HOMBRES	19		8	Esmeraldas	802	Eloy Alfaro	80256	Maldonado1	2009	9	1	9	11	A279	2009
8	Esmeraldas	5	HOMBRES	4		8	Esmeraldas	803	Muisne	80350	Muisne	2009	4	29	5	5	A279	2009
9	Guayas	10	MUJERES	18		9	Guayas	901	Guayaquil	90150	Guayaquil	2009	10	29	10	30	A279	2009
9	Guayas	12	HOMBRES	23		9	Guayas	901	Guayaquil	90150	Guayaquil	2009	12	19	12	21	A279	2009
9	Guayas	1	MUJERES	27		12	Los Ríos	1201	Babahoyo	120150	Babahoyo	2009	1	15	1	26	A279	2009
9	Guayas	1	HOMBRES	16		9	Guayas	901	Guayaquil	90150	Guayaquil	2009	1	26	1	28	A279	2009
9	Guayas	2	MUJERES	33		9	Guayas	907	Durán	90750	Eloy Alfaro (Duran)	2009	2	10	2	18	A279	2009
9	Guayas	2	MUJERES	53		9	Guayas	901	Guayaquil	90150	Guayaquil	2009	2	3	2	9	A279	2009
9	Guayas	2	HOMBRES	30		9	Guayas	911	Naranjal	91150	Naranjal	2009	1	27	2	3	A279	2009
9	Guayas	2	HOMBRES	20		9	Guayas	901	Guayaquil	90150	Guayaquil	2009	1	29	2	4	A279	2009
9	Guayas	3	MUJERES	33		9	Guayas	901	Guayaquil	90150	Guayaquil	2009	2	25	3	4	A279	2009
9	Guayas	3	MUJERES	19		9	Guayas	901	Guayaquil	90150	Guayaquil	2009	2	28	3	4	A279	2009
9	Guayas	3	HOMBRES	30		9	Guayas	901	Guayaquil	90150	Guayaquil	2009	2	28	3	4	A279	2009
9	Guayas	3	MUJERES	25		9	Guayas	907	Durán	90750	Eloy Alfaro (Duran)	2009	3	2	3	6	A279	2009
9	Guayas	3	MUJERES	42		9	Guayas	906	Daule	90650	Daule	2009	3	2	3	7	A279	2009
9	Guayas	3	MUJERES	46		9	Guayas	901	Guayaquil	90150	Guayaquil	2009	3	3	3	9	A279	2009
9	Guayas	3	HOMBRES	83		13	Manabí	1309	Montecristi	130950	Montecristi	2009	3	8	3	16	A279	2009
9	Guayas	3	HOMBRES	16		9	Guayas	906	Daule	90650	Daule	2009	3	12	3	24	A279	2009
9	Guayas	3	HOMBRES	27		9	Guayas	910	Milagro	91050	Milagro	2009	3	16	3	24	A279	2009
9	Guayas	3	HOMBRES	18		9	Guayas	925	Nobol	92550	Narcisa de Jesús	2009	3	13	3	26	A279	2009
9	Guayas	3	HOMBRES	16		9	Guayas	901	Guayaquil	90150	Guayaquil	2009	3	20	3	27	A279	2009
9	Guayas	4	MUJERES	46		9	Guayas	901	Guayaquil	90150	Guayaquil	2009	4	9	4	17	A279	2009
9	Guayas	4	HOMBRES	48		9	Guayas	901	Guayaquil	90150	Guayaquil	2009	4	20	4	28	A279	2009
9	Guayas	5	MUJERES	26		9	Guayas	901	Guayaquil	90150	Guayaquil	2009	5	12	5	18	A279	2009
9	Guayas	8	HOMBRES	15		9	Guayas	901	Guayaquil	90150	Guayaquil	2009	7	24	8	13	A279	2009
9	Guayas	9	HOMBRES	58		9	Guayas	901	Guayaquil	90150	Guayaquil	2009	9	1	9	5	A279	2009
9	Guayas	9	HOMBRES	21		9	Guayas	906	Daule	90650	Daule	2009	9	19	9	29	A279	2009
9	Guayas	10	MUJERES	29		9	Guayas	907	Durán	90750	Eloy Alfaro (Duran)	2009	10	11	10	14	A279	2009
9	Guayas	11	HOMBRES	65		9	Guayas	901	Guayaquil	90150	Guayaquil	2009	11	4	11	19	A279	2009
9	Guayas	12	HOMBRES	38		9	Guayas	916	Samborondón	91650	Samborondón	2009	12	8	12	17	A279	2009
9	Guayas	12	HOMBRES	42		9	Guayas	901	Guayaquil	90150	Guayaquil	2009	12	17	12	29	A279	2009
9	Guayas	6	HOMBRES	6		9	Guayas	901	Guayaquil	90150	Guayaquil	2009	5	15	6	4	A279	2009
9	Guayas	12	MUJERES	2		9	Guayas	901	Guayaquil	90150	Guayaquil	2009	12	2	12	11	A279	2009
9	Guayas	7	MUJERES	38		9	Guayas	901	Guayaquil	90150	Guayaquil	2009	6	30	7	10	A279	2009
9	Guayas	12	HOMBRES	29		9	Guayas	901	Guayaquil	90150	Guayaquil	2009	11	19	12	16	A279	2009
9	Guayas	1	HOMBRES	11		12	Los Ríos	1207	Ventanas	120750	Ventanas	2009	1	9	1	15	A279	2009
9	Guayas	2	MUJERES	6		9	Guayas	901	Guayaquil	90150	Guayaquil	2009	2	10	2	18	A279	2009
9	Guayas	3	HOMBRES	10		9	Guayas	901	Guayaquil	90150	Guayaquil	2009	3	8	3	16	A279	2009
9	Guayas	3	HOMBRES	10		9	Guayas	904	Balzar	90450	Balzar	2009	3	18	3	27	A279	2009
9	Guayas	4	HOMBRES	10		9	Guayas	904	Balzar	90450	Balzar	2009	3	27	4	8	A279	2009
9	Guayas	4	MUJERES	14		9	Guayas	901	Guayaquil	90150	Guayaquil	2009	4	24	4	29	A279	2009
9	Guayas	5	MUJERES	8		9	Guayas	901	Guayaquil	90150	Guayaquil	2009	5	2	5	11	A279	2009
9	Guayas	7	HOMBRES	14		9	Guayas	901	Guayaquil	90150	Guayaquil	2009	7	10	7	17	A279	2009
9	Guayas	8	HOMBRES	7		9	Guayas	907	Durán	90750	Eloy Alfaro (Duran)	2009	7	17	8	1	A279	2009
9	Guayas	10	HOMBRES	15		9	Guayas	906	Daule	90650	Daule	2009	10	1	10	7	A279	2009
13	Manabí	2	MUJERES	41		13	Manabí	1314	Sucre	131450	Bahía de Caráquez	2009	2	17	2	25	A279	2009
13	Manabí	3	HOMBRES	12		13	Manabí	1311	Pichincha	131150	Pichincha	2009	3	13	3	17	A279	2009
13	Manabí	4	MUJERES	8		13	Manabí	1313	Santa Ana	131352	Honorato Vásquez (Cab en Vásquez)	2009	3	27	4	1	A279	2009
13	Manabí	4	HOMBRES	47		13	Manabí	1301	Portoviejo	130150	Portoviejo	2009	4	8	4	17	A279	2009
13	Manabí	4	HOMBRES	36		13	Manabí	1301	Portoviejo	130150	Portoviejo	2009	4	23	4	30	A279	2009
13	Manabí	5	HOMBRES	24		13	Manabí	1313	Santa Ana	131353	La Unión2	2009	4	30	5	6	A279	2009
13	Manabí	5	MUJERES	1		13	Manabí	1301	Portoviejo	130150	Portoviejo	2009	4	9	5	7	A279	2009
13	Manabí	5	HOMBRES	44		13	Manabí	1301	Portoviejo	130155	Riochico (Río Chico)	2009	5	13	5	15	A279	2009
13	Manabí	5	HOMBRES	10		13	Manabí	1301	Portoviejo	130151	Abdón Calderón (San Francisco)	2009	5	12	5	15	A279	2009
13	Manabí	5	HOMBRES	47		13	Manabí	1310	Paján	131050	Paján	2009	5	14	5	20	A279	2009
13	Manabí	5	HOMBRES	10		13	Manabí	1301	Portoviejo	130150	Portoviejo	2009	5	21	5	22	A279	2009
13	Manabí	5	HOMBRES	11		13	Manabí	1316	24 de Mayo	131650	Sucre	2009	5	26	5	28	A279	2009
13	Manabí	5	HOMBRES	80		13	Manabí	1313	Santa Ana	131353	La Unión2	2009	5	20	5	29	A279	2009
13	Manabí	6	HOMBRES	68		13	Manabí	1301	Portoviejo	130150	Portoviejo	2009	5	29	6	8	A279	2009
13	Manabí	6	MUJERES	10		13	Manabí	1304	El Carmen	130450	El Carmen	2009	6	3	6	9	A279	2009
13	Manabí	6	HOMBRES	45		13	Manabí	1301	Portoviejo	130150	Portoviejo	2009	6	4	6	18	A279	2009
13	Manabí	7	HOMBRES	9		13	Manabí	1301	Portoviejo	130150	Portoviejo	2009	6	30	7	6	A279	2009
13	Manabí	7	MUJERES	31		13	Manabí	1301	Portoviejo	130155	Riochico (Río Chico)	2009	7	16	7	24	A279	2009
13	Manabí	8	MUJERES	9		13	Manabí	1301	Portoviejo	130150	Portoviejo	2009	8	22	8	26	A279	2009
13	Manabí	10	HOMBRES	62		13	Manabí	1307	Junín	130750	Junín	2009	9	25	10	2	A279	2009
13	Manabí	10	HOMBRES	27		13	Manabí	1301	Portoviejo	130150	Portoviejo	2009	10	8	10	15	A279	2009
13	Manabí	10	MUJERES	19		13	Manabí	1301	Portoviejo	130150	Portoviejo	2009	10	12	10	15	A279	2009
13	Manabí	10	MUJERES	19		13	Manabí	1301	Portoviejo	130151	Abdón Calderón (San Francisco)	2009	10	19	10	29	A279	2009
13	Manabí	11	MUJERES	26		13	Manabí	1301	Portoviejo	130155	Riochico (Río Chico)	2009	11	10	11	17	A279	2009
13	Manabí	12	HOMBRES	32		13	Manabí	1309	Montecristi	130950	Montecristi	2009	12	2	12	3	A279	2009
13	Manabí	12	HOMBRES	29		13	Manabí	1301	Portoviejo	130150	Portoviejo	2009	12	4	12	6	A279	2009
13	Manabí	12	MUJERES	67		13	Manabí	1301	Portoviejo	130150	Portoviejo	2009	12	16	12	19	A279	2009
13	Manabí	9	MUJERES	58		13	Manabí	1301	Portoviejo	130150	Portoviejo	2009	8	25	9	10	A279	2009
13	Manabí	9	HOMBRES	8		13	Manabí	1301	Portoviejo	130151	Abdón Calderón (San Francisco)	2009	8	27	9	11	A279	2009
13	Manabí	9	HOMBRES	11		13	Manabí	1301	Portoviejo	130150	Portoviejo	2009	9	14	9	22	A279	2009
13	Manabí	4	HOMBRES	17		13	Manabí	1302	Bolívar	130250	Calceta	2009	4	5	4	16	A279	2009
13	Manabí	5	MUJERES	15		13	Manabí	1302	Bolívar	130250	Calceta	2009	5	5	5	11	A279	2009
13	Manabí	6	MUJERES	28		13	Manabí	1302	Bolívar	130250	Calceta	2009	6	22	6	24	A279	2009
13	Manabí	2	HOMBRES	14		13	Manabí	1303	Chone	130355	Eloy Alfaro	2009	1	26	2	5	A279	2009
13	Manabí	6	MUJERES	82		13	Manabí	1303	Chone	130350	Chone	2009	5	25	6	8	A279	2009
13	Manabí	9	HOMBRES	61		13	Manabí	1303	Chone	130350	Chone	2009	8	21	9	30	A279	2009
13	Manabí	5	HOMBRES	70		13	Manabí	1313	Santa Ana	131350	Santa Ana de Vuelta Larga	2009	5	4	5	7	A279	2009
13	Manabí	11	HOMBRES	27		13	Manabí	1308	Manta	130850	Manta	2009	11	24	11	28	A279	2009
13	Manabí	11	HOMBRES	27		13	Manabí	1314	Sucre	131453	Charapotó	2009	11	25	11	27	A279	2009
13	Manabí	12	MUJERES	22		13	Manabí	1314	Sucre	131450	Bahía de Caráquez	2009	12	17	12	22	A279	2009
13	Manabí	2	MUJERES	37		13	Manabí	1312	Rocafuerte	131250	Rocafuerte	2009	2	20	2	21	A279	2009
13	Manabí	2	MUJERES	38		13	Manabí	1312	Rocafuerte	131250	Rocafuerte	2009	2	24	2	25	A279	2009
13	Manabí	4	MUJERES	40		13	Manabí	1301	Portoviejo	130155	Riochico (Río Chico)	2009	3	31	4	4	A279	2009
13	Manabí	4	MUJERES	32		13	Manabí	1312	Rocafuerte	131250	Rocafuerte	2009	4	15	4	18	A279	2009
13	Manabí	6	MUJERES	21		13	Manabí	1301	Portoviejo	130155	Riochico (Río Chico)	2009	6	11	6	14	A279	2009
13	Manabí	10	HOMBRES	40		13	Manabí	1312	Rocafuerte	131250	Rocafuerte	2009	9	28	10	1	A279	2009
13	Manabí	10	MUJERES	38		13	Manabí	1312	Rocafuerte	131250	Rocafuerte	2009	9	28	10	1	A279	2009
13	Manabí	10	HOMBRES	10		13	Manabí	1312	Rocafuerte	131250	Rocafuerte	2009	10	6	10	8	A279	2009
13	Manabí	10	HOMBRES	17		13	Manabí	1312	Rocafuerte	131250	Rocafuerte	2009	10	9	10	12	A279	2009
13	Manabí	5	HOMBRES	34		13	Manabí	1301	Portoviejo	130150	Portoviejo	2009	5	29	5	30	A279	2009
15	Napo	8	MUJERES	43		15	Napo	1501	Tena	150150	Tena	2009	7	9	8	14	A279	2009
16	Pastaza	12	HOMBRES	16		16	Pastaza	1601	Pastaza	160150	Puyo	2009	12	14	12	17	A279	2009
17	Pichincha	3	HOMBRES	45		17	Pichincha	1701	Quito	170150	Quito	2009	3	16	3	19	A279	2009
17	Pichincha	10	HOMBRES	27		17	Pichincha	1701	Quito	170150	Quito	2009	10	13	10	16	A279	2009
17	Pichincha	10	HOMBRES	36		17	Pichincha	1701	Quito	170157	Cumbayá	2009	10	11	10	26	A279	2009
17	Pichincha	1	MUJERES	21		17	Pichincha	1701	Quito	170150	Quito	2009	1	2	1	26	A279	2009
17	Pichincha	4	MUJERES	22		15	Napo	1503	Archidona	150350	Archidona	2009	4	20	4	22	A279	2009
17	Pichincha	5	HOMBRES	39		17	Pichincha	1701	Quito	170150	Quito	2009	4	29	5	22	A279	2009
17	Pichincha	8	MUJERES	23		17	Pichincha	1701	Quito	170150	Quito	2009	7	30	8	9	A279	2009
17	Pichincha	8	MUJERES	36		21	Sucumbíos	2101	Lago Agrio	210150	Nueva Loja	2009	8	7	8	14	A279	2009
17	Pichincha	8	MUJERES	19		2	Bolívar	201	Guaranda	20150	Guaranda	2009	8	17	8	26	A279	2009
17	Pichincha	12	MUJERES	18		22	Orellana	2201	Orellana	220150	Puerto Francisco de Orellana (El Coca)	2009	11	24	12	1	A279	2009
17	Pichincha	12	HOMBRES	30		88	Exterior	8800	Exterior	880000	Exterior	2009	12	2	12	17	A279	2009
23	Santo Domingo de los Tsáchilas	3	MUJERES	27		8	Esmeraldas	807	Río Verde	80750	Rioverde	2009	3	24	3	31	A279	2009
23	Santo Domingo de los Tsáchilas	7	HOMBRES	30		23	Santo Domingo de los Tsáchilas	2301	Santo Domingo	230150	Santo Domingo de los Colorados	2009	6	19	7	2	A279	2009
17	Pichincha	3	HOMBRES	16		23	Santo Domingo de los Tsáchilas	2301	Santo Domingo	230150	Santo Domingo de los Colorados	2009	3	12	3	23	A279	2009
17	Pichincha	6	MUJERES	15		17	Pichincha	1701	Quito	170175	Pifo	2009	6	15	6	19	A279	2009
8	Esmeraldas	4	HOMBRES	13		17	Pichincha	1709	Puerto Quito	170950	Puerto Quito	2009	4	29	4	30	A279	2009
8	Esmeraldas	6	MUJERES	40		12	Los Ríos	1212	Mocache	121250	Mocache	2009	6	27	6	28	A279	2009
8	Esmeraldas	7	HOMBRES	63		8	Esmeraldas	804	Quininde	80455	La Unión5	2009	7	15	7	19	A279	2009
8	Esmeraldas	10	HOMBRES	36		17	Pichincha	1708	Pedro Vicente Maldonado	170850	Pedro Vicente Maldonado	2009	10	23	10	24	A279	2009
8	Esmeraldas	12	MUJERES	24		17	Pichincha	1709	Puerto Quito	170950	Puerto Quito	2009	12	4	12	7	A279	2009
13	Manabí	11	HOMBRES	24		13	Manabí	1301	Portoviejo	130150	Portoviejo	2009	11	6	11	8	A279	2009
21	Sucumbíos	4	HOMBRES	24		21	Sucumbíos	2101	Lago Agrio	210150	Nueva Loja	2009	4	18	4	22	A279	2009
13	Manabí	5	MUJERES	50		13	Manabí	1301	Portoviejo	130156	San Plácido	2009	5	14	5	18	A279	2009
13	Manabí	11	HOMBRES	30		13	Manabí	1301	Portoviejo	130150	Portoviejo	2009	11	1	11	6	A279	2009
17	Pichincha	2	HOMBRES	67		17	Pichincha	1701	Quito	170150	Quito	2009	2	10	2	11	A279	2009
9	Guayas	3	HOMBRES	38		9	Guayas	901	Guayaquil	90150	Guayaquil	2009	3	2	3	4	A279	2009
13	Manabí	6	HOMBRES	51		13	Manabí	1308	Manta	130850	Manta	2009	6	22	6	24	A279	2009
17	Pichincha	2	HOMBRES	53		17	Pichincha	1701	Quito	170184	Tumbaco	2009	2	23	2	25	A279	2009
18	Tungurahua	7	MUJERES	6		18	Tungurahua	1801	Ambato	180150	Ambato	2009	7	6	7	8	A270	2009
13	Manabí	7	HOMBRES	40		13	Manabí	1301	Portoviejo	130150	Portoviejo	2009	7	15	7	15	A279	2009
7	El Oro	3	HOMBRES	19		7	El Oro	701	Machala	70150	Machala	2010	3	4	3	8	A279	2010
7	El Oro	3	MUJERES	17		7	El Oro	701	Machala	70150	Machala	2010	3	7	3	20	A279	2010
7	El Oro	4	HOMBRES	40		7	El Oro	701	Machala	70150	Machala	2010	4	14	4	20	A279	2010
7	El Oro	5	HOMBRES	59		7	El Oro	701	Machala	70150	Machala	2010	4	28	5	10	A279	2010
7	El Oro	6	MUJERES	18		7	El Oro	701	Machala	70150	Machala	2010	6	23	6	26	A279	2010
7	El Oro	7	HOMBRES	21		7	El Oro	701	Machala	70150	Machala	2010	7	1	7	3	A279	2010
7	El Oro	9	MUJERES	27		7	El Oro	701	Machala	70150	Machala	2010	8	27	9	1	A279	2010
7	El Oro	9	MUJERES	59		9	Guayas	911	Naranjal	91150	Naranjal	2010	9	7	9	14	A279	2010
8	Esmeraldas	12	MUJERES	54		8	Esmeraldas	801	Esmeraldas	80150	Esmeraldas	2010	12	2	12	6	A279	2010
8	Esmeraldas	12	HOMBRES	60		8	Esmeraldas	804	Quininde	80450	Rosa Zárate (Quinindé)	2010	12	7	12	10	A279	2010
8	Esmeraldas	11	MUJERES	14		8	Esmeraldas	805	San Lorenzo	80550	San Lorenzo	2010	11	12	11	30	A279	2010
8	Esmeraldas	12	MUJERES	23		8	Esmeraldas	805	San Lorenzo	80550	San Lorenzo	2010	11	22	12	1	A279	2010
8	Esmeraldas	12	MUJERES	21		8	Esmeraldas	805	San Lorenzo	80550	San Lorenzo	2010	11	21	12	1	A279	2010
8	Esmeraldas	12	HOMBRES	11		8	Esmeraldas	805	San Lorenzo	80550	San Lorenzo	2010	12	15	12	25	A279	2010
8	Esmeraldas	8	MUJERES	35		8	Esmeraldas	804	Quininde	80450	Rosa Zárate (Quinindé)	2010	8	17	8	21	A279	2010
9	Guayas	5	MUJERES	11		9	Guayas	901	Guayaquil	90150	Guayaquil	2010	5	7	5	14	A279	2010
9	Guayas	9	MUJERES	40		9	Guayas	901	Guayaquil	90150	Guayaquil	2010	9	4	9	17	A279	2010
9	Guayas	2	HOMBRES	36		9	Guayas	901	Guayaquil	90150	Guayaquil	2010	2	6	2	11	A279	2010
9	Guayas	3	MUJERES	26		9	Guayas	901	Guayaquil	90150	Guayaquil	2010	2	26	3	1	A279	2010
9	Guayas	3	HOMBRES	18		9	Guayas	916	Samborondón	91650	Samborondón	2010	2	27	3	3	A279	2010
9	Guayas	3	HOMBRES	20		23	Santo Domingo de los Tsáchilas	2301	Santo Domingo	230150	Santo Domingo de los Colorados	2010	3	11	3	18	A279	2010
9	Guayas	3	HOMBRES	16		9	Guayas	909	El Triunfo	90950	El Triunfo	2010	3	23	3	25	A279	2010
9	Guayas	5	HOMBRES	45		9	Guayas	901	Guayaquil	90150	Guayaquil	2010	5	22	5	31	A279	2010
9	Guayas	6	HOMBRES	52		9	Guayas	901	Guayaquil	90150	Guayaquil	2010	5	27	6	3	A279	2010
9	Guayas	6	HOMBRES	55		9	Guayas	901	Guayaquil	90150	Guayaquil	2010	6	1	6	8	A279	2010
9	Guayas	6	HOMBRES	34		9	Guayas	911	Naranjal	91151	Jesús María	2010	6	22	6	29	A279	2010
9	Guayas	8	MUJERES	17		7	El Oro	701	Machala	70150	Machala	2010	8	4	8	9	A279	2010
9	Guayas	9	MUJERES	26		9	Guayas	901	Guayaquil	90150	Guayaquil	2010	8	29	9	9	A279	2010
9	Guayas	10	HOMBRES	59		5	Cotopaxi	501	Latacunga	50150	Latacunga	2010	9	28	10	8	A279	2010
9	Guayas	10	MUJERES	68		9	Guayas	901	Guayaquil	90150	Guayaquil	2010	10	23	10	24	A270	2010
9	Guayas	12	MUJERES	76		23	Santo Domingo de los Tsáchilas	2301	Santo Domingo	230150	Santo Domingo de los Colorados	2010	12	20	12	20	A270	2010
9	Guayas	2	MUJERES	23		9	Guayas	901	Guayaquil	90150	Guayaquil	2010	1	21	2	4	A279	2010
9	Guayas	1	HOMBRES	60		13	Manabí	1301	Portoviejo	130150	Portoviejo	2010	1	11	1	17	A279	2010
9	Guayas	9	HOMBRES	49		9	Guayas	919	Salitre	91950	El Salitre (Las Ramas)	2010	9	15	9	18	A279	2010
9	Guayas	9	HOMBRES	49		9	Guayas	919	Salitre	91950	El Salitre (Las Ramas)	2010	9	22	9	26	A279	2010
9	Guayas	6	HOMBRES	29		9	Guayas	908	Empalme	90850	Velasco Ibarra (Cab. El Empalme)	2010	6	9	6	12	A279	2010
9	Guayas	1	MUJERES	17		9	Guayas	906	Daule	90650	Daule	2010	1	14	1	16	A279	2010
9	Guayas	4	MUJERES	3		12	Los Ríos	1206	Urdaneta	120650	Catarama	2010	4	10	4	22	A279	2010
9	Guayas	5	HOMBRES	11		9	Guayas	901	Guayaquil	90150	Guayaquil	2010	5	10	5	13	A279	2010
9	Guayas	7	MUJERES	4		12	Los Ríos	1201	Babahoyo	120150	Babahoyo	2010	7	2	7	12	A279	2010
9	Guayas	8	MUJERES	8		9	Guayas	907	Durán	90750	Eloy Alfaro (Duran)	2010	7	19	8	9	A279	2010
9	Guayas	12	MUJERES	3		9	Guayas	901	Guayaquil	90150	Guayaquil	2010	12	6	12	16	A279	2010
13	Manabí	5	HOMBRES	45		13	Manabí	1301	Portoviejo	130150	Portoviejo	2010	4	12	5	11	A278	2010
13	Manabí	1	MUJERES	67		13	Manabí	1301	Portoviejo	130150	Portoviejo	2009	12	31	1	6	A279	2010
13	Manabí	1	HOMBRES	41		13	Manabí	1301	Portoviejo	130155	Riochico (Río Chico)	2010	1	21	1	25	A279	2010
13	Manabí	1	HOMBRES	56		13	Manabí	1301	Portoviejo	130150	Portoviejo	2009	12	31	1	28	A279	2010
13	Manabí	1	HOMBRES	33		13	Manabí	1301	Portoviejo	130153	Crucita	2010	1	27	1	29	A279	2010
13	Manabí	2	HOMBRES	33		13	Manabí	1301	Portoviejo	130150	Portoviejo	2010	2	3	2	5	A279	2010
13	Manabí	2	HOMBRES	33		13	Manabí	1306	Jipijapa	130650	Jipijapa	2010	2	4	2	9	A279	2010
13	Manabí	2	MUJERES	49		13	Manabí	1301	Portoviejo	130150	Portoviejo	2010	2	10	2	11	A279	2010
13	Manabí	2	HOMBRES	32		13	Manabí	1301	Portoviejo	130150	Portoviejo	2010	2	17	2	18	A279	2010
13	Manabí	2	MUJERES	23		13	Manabí	1301	Portoviejo	130150	Portoviejo	2010	2	20	2	23	A279	2010
13	Manabí	2	MUJERES	25		13	Manabí	1301	Portoviejo	130150	Portoviejo	2010	2	18	2	23	A279	2010
13	Manabí	3	MUJERES	24		13	Manabí	1301	Portoviejo	130150	Portoviejo	2010	3	3	3	12	A279	2010
13	Manabí	3	HOMBRES	80		13	Manabí	1316	24 de Mayo	131650	Sucre	2010	3	9	3	15	A279	2010
13	Manabí	3	MUJERES	33		13	Manabí	1301	Portoviejo	130153	Crucita	2010	3	17	3	18	A279	2010
13	Manabí	3	MUJERES	43		13	Manabí	1301	Portoviejo	130150	Portoviejo	2010	3	15	3	19	A279	2010
13	Manabí	3	MUJERES	55		13	Manabí	1301	Portoviejo	130150	Portoviejo	2010	3	16	3	25	A279	2010
13	Manabí	3	MUJERES	81		13	Manabí	1301	Portoviejo	130150	Portoviejo	2010	3	23	3	29	A279	2010
13	Manabí	3	MUJERES	48		13	Manabí	1301	Portoviejo	130150	Portoviejo	2010	3	24	3	30	A279	2010
13	Manabí	4	HOMBRES	15		13	Manabí	1301	Portoviejo	130150	Portoviejo	2010	3	31	4	6	A279	2010
13	Manabí	4	HOMBRES	30		13	Manabí	1301	Portoviejo	130150	Portoviejo	2010	3	26	4	7	A279	2010
13	Manabí	4	HOMBRES	1		13	Manabí	1301	Portoviejo	130150	Portoviejo	2010	4	7	4	12	A279	2010
13	Manabí	4	HOMBRES	45		13	Manabí	1301	Portoviejo	130150	Portoviejo	2010	4	8	4	15	A279	2010
13	Manabí	4	HOMBRES	8		13	Manabí	1301	Portoviejo	130150	Portoviejo	2010	4	16	4	19	A279	2010
13	Manabí	4	HOMBRES	40		13	Manabí	1311	Pichincha	131150	Pichincha	2010	4	21	4	27	A279	2010
13	Manabí	5	HOMBRES	28		13	Manabí	1301	Portoviejo	130150	Portoviejo	2010	5	7	5	11	A279	2010
13	Manabí	5	HOMBRES	1		13	Manabí	1301	Portoviejo	130150	Portoviejo	2010	5	10	5	14	A279	2010
13	Manabí	5	HOMBRES	10		13	Manabí	1301	Portoviejo	130150	Portoviejo	2010	5	12	5	18	A279	2010
13	Manabí	5	HOMBRES	13		13	Manabí	1313	Santa Ana	131350	Santa Ana de Vuelta Larga	2010	5	19	5	21	A279	2010
13	Manabí	5	HOMBRES	69		13	Manabí	1313	Santa Ana	131351	Ayacucho	2010	5	17	5	21	A279	2010
13	Manabí	5	HOMBRES	44		13	Manabí	1313	Santa Ana	131350	Santa Ana de Vuelta Larga	2010	5	21	5	26	A279	2010
13	Manabí	5	HOMBRES	30		13	Manabí	1313	Santa Ana	131350	Santa Ana de Vuelta Larga	2010	5	19	5	26	A279	2010
13	Manabí	5	HOMBRES	56		13	Manabí	1313	Santa Ana	131350	Santa Ana de Vuelta Larga	2010	5	22	5	26	A279	2010
13	Manabí	5	MUJERES	55		13	Manabí	1313	Santa Ana	131350	Santa Ana de Vuelta Larga	2010	5	20	5	28	A279	2010
13	Manabí	6	MUJERES	9		13	Manabí	1301	Portoviejo	130150	Portoviejo	2010	6	1	6	2	A279	2010
13	Manabí	6	HOMBRES	15		13	Manabí	1301	Portoviejo	130151	Abdón Calderón (San Francisco)	2010	6	8	6	9	A279	2010
13	Manabí	6	HOMBRES	12		13	Manabí	1312	Rocafuerte	131250	Rocafuerte	2010	6	10	6	15	A279	2010
13	Manabí	6	MUJERES	57		13	Manabí	1311	Pichincha	131150	Pichincha	2010	5	31	6	15	A279	2010
13	Manabí	7	MUJERES	50		13	Manabí	1316	24 de Mayo	131650	Sucre	2010	6	26	7	6	A279	2010
13	Manabí	7	HOMBRES	49		13	Manabí	1312	Rocafuerte	131250	Rocafuerte	2010	7	6	7	7	A279	2010
13	Manabí	7	HOMBRES	25		13	Manabí	1301	Portoviejo	130150	Portoviejo	2010	7	16	7	26	A279	2010
13	Manabí	8	HOMBRES	43		13	Manabí	1316	24 de Mayo	131650	Sucre	2010	8	2	8	6	A279	2010
13	Manabí	8	MUJERES	10		13	Manabí	1313	Santa Ana	131351	Ayacucho	2010	8	3	8	11	A279	2010
13	Manabí	8	MUJERES	24		13	Manabí	1313	Santa Ana	131351	Ayacucho	2010	8	6	8	12	A279	2010
13	Manabí	8	MUJERES	10		13	Manabí	1301	Portoviejo	130150	Portoviejo	2010	8	7	8	13	A279	2010
13	Manabí	9	HOMBRES	52		13	Manabí	1303	Chone	130350	Chone	2010	9	7	9	13	A279	2010
13	Manabí	9	HOMBRES	12		13	Manabí	1312	Rocafuerte	131250	Rocafuerte	2010	9	12	9	20	A279	2010
13	Manabí	9	MUJERES	21		13	Manabí	1301	Portoviejo	130150	Portoviejo	2010	9	17	9	23	A279	2010
13	Manabí	9	HOMBRES	21		13	Manabí	1301	Portoviejo	130152	Alhajuela (Bajo Grande)	2010	9	22	9	27	A279	2010
13	Manabí	9	HOMBRES	48		8	Esmeraldas	801	Esmeraldas	80150	Esmeraldas	2010	9	22	9	28	A279	2010
13	Manabí	10	MUJERES	25		13	Manabí	1301	Portoviejo	130150	Portoviejo	2010	9	30	10	4	A279	2010
13	Manabí	10	MUJERES	13		13	Manabí	1301	Portoviejo	130150	Portoviejo	2010	10	5	10	12	A279	2010
13	Manabí	10	HOMBRES	17		13	Manabí	1313	Santa Ana	131350	Santa Ana de Vuelta Larga	2010	10	12	10	13	A279	2010
13	Manabí	11	HOMBRES	17		13	Manabí	1313	Santa Ana	131350	Santa Ana de Vuelta Larga	2010	10	27	11	4	A279	2010
13	Manabí	11	MUJERES	37		13	Manabí	1313	Santa Ana	131352	Honorato Vásquez (Cab en Vásquez)	2010	11	3	11	11	A279	2010
13	Manabí	11	MUJERES	25		13	Manabí	1313	Santa Ana	131350	Santa Ana de Vuelta Larga	2010	10	27	11	11	A279	2010
13	Manabí	11	MUJERES	25		13	Manabí	1303	Chone	130356	Ricaurte2	2010	11	6	11	12	A279	2010
13	Manabí	11	MUJERES	51		13	Manabí	1316	24 de Mayo	131650	Sucre	2010	11	14	11	18	A279	2010
13	Manabí	11	MUJERES	8		13	Manabí	1301	Portoviejo	130150	Portoviejo	2010	11	22	11	25	A279	2010
13	Manabí	12	HOMBRES	26		13	Manabí	1301	Portoviejo	130150	Portoviejo	2010	12	17	12	22	A279	2010
13	Manabí	3	HOMBRES	39		13	Manabí	1302	Bolívar	130250	Calceta	2010	3	1	3	10	A279	2010
13	Manabí	3	HOMBRES	45		13	Manabí	1302	Bolívar	130250	Calceta	2010	3	15	3	17	A279	2010
13	Manabí	4	MUJERES	18		13	Manabí	1302	Bolívar	130250	Calceta	2010	4	7	4	9	A279	2010
13	Manabí	5	MUJERES	68		13	Manabí	1315	Tosagua	131550	Tosagua	2010	4	29	5	6	A279	2010
13	Manabí	6	MUJERES	14		13	Manabí	1302	Bolívar	130250	Calceta	2010	6	12	6	14	A279	2010
13	Manabí	6	MUJERES	33		13	Manabí	1302	Bolívar	130251	Membrillo	2010	6	7	6	14	A279	2010
13	Manabí	6	HOMBRES	57		13	Manabí	1302	Bolívar	130250	Calceta	2010	6	9	6	15	A279	2010
13	Manabí	7	MUJERES	37		13	Manabí	1315	Tosagua	131550	Tosagua	2010	7	9	7	15	A279	2010
13	Manabí	8	HOMBRES	25		13	Manabí	1302	Bolívar	130250	Calceta	2010	8	21	8	25	A279	2010
13	Manabí	9	MUJERES	26		13	Manabí	1302	Bolívar	130250	Calceta	2010	9	17	9	18	A279	2010
13	Manabí	9	MUJERES	19		13	Manabí	1302	Bolívar	130252	Quiroga	2010	9	1	9	6	A279	2010
13	Manabí	12	MUJERES	38		13	Manabí	1302	Bolívar	130250	Calceta	2010	11	27	12	1	A279	2010
13	Manabí	8	MUJERES	15		13	Manabí	1303	Chone	130350	Chone	2010	8	15	8	25	A279	2010
13	Manabí	2	HOMBRES	27		13	Manabí	1308	Manta	130850	Manta	2010	2	15	2	17	A279	2010
13	Manabí	11	MUJERES	25		13	Manabí	1309	Montecristi	130950	Montecristi	2010	11	2	11	15	A279	2010
13	Manabí	7	HOMBRES	11		13	Manabí	1315	Tosagua	131550	Tosagua	2010	7	22	7	30	A279	2010
13	Manabí	9	MUJERES	17		13	Manabí	1314	Sucre	131450	Bahía de Caráquez	2010	9	13	9	20	A279	2010
13	Manabí	10	HOMBRES	32		13	Manabí	1314	Sucre	131453	Charapotó	2010	10	25	10	29	A279	2010
13	Manabí	11	HOMBRES	25		13	Manabí	1314	Sucre	131453	Charapotó	2010	11	10	11	19	A279	2010
13	Manabí	9	HOMBRES	32		13	Manabí	1310	Paján	131050	Paján	2010	9	10	9	14	A279	2010
13	Manabí	11	MUJERES	22		13	Manabí	1301	Portoviejo	130155	Riochico (Río Chico)	2010	11	25	11	27	A278	2010
13	Manabí	7	MUJERES	27		13	Manabí	1312	Rocafuerte	131250	Rocafuerte	2010	7	23	7	27	A279	2010
13	Manabí	7	HOMBRES	24		13	Manabí	1312	Rocafuerte	131250	Rocafuerte	2010	7	27	7	30	A279	2010
15	Napo	3	MUJERES	16		15	Napo	1501	Tena	150150	Tena	2010	3	8	3	18	A279	2010
15	Napo	5	MUJERES	20		15	Napo	1501	Tena	150150	Tena	2010	5	5	5	14	A279	2010
15	Napo	10	HOMBRES	26		15	Napo	1501	Tena	150150	Tena	2010	10	1	10	12	A279	2010
17	Pichincha	5	HOMBRES	58		17	Pichincha	1701	Quito	170150	Quito	2010	4	29	5	12	A279	2010
17	Pichincha	1	HOMBRES	37		21	Sucumbíos	2105	Sucumbíos	210550	La Bonita	2009	12	22	1	12	A279	2010
17	Pichincha	9	HOMBRES	34		17	Pichincha	1701	Quito	170150	Quito	2010	9	20	9	23	A279	2010
17	Pichincha	1	HOMBRES	28		17	Pichincha	1701	Quito	170150	Quito	2009	12	27	1	14	A279	2010
17	Pichincha	2	HOMBRES	17		17	Pichincha	1701	Quito	170150	Quito	2010	2	2	2	4	A279	2010
17	Pichincha	2	HOMBRES	39		23	Santo Domingo de los Tsáchilas	2301	Santo Domingo	230150	Santo Domingo de los Colorados	2010	2	1	2	17	A279	2010
17	Pichincha	3	MUJERES	30		23	Santo Domingo de los Tsáchilas	2301	Santo Domingo	230150	Santo Domingo de los Colorados	2010	3	1	3	22	A279	2010
17	Pichincha	4	HOMBRES	48		23	Santo Domingo de los Tsáchilas	2301	Santo Domingo	230150	Santo Domingo de los Colorados	2010	4	4	4	4	A279	2010
17	Pichincha	12	MUJERES	66		21	Sucumbíos	2104	Shushufindi	210450	Shushufindi	2010	11	23	12	3	A279	2010
17	Pichincha	3	HOMBRES	21		21	Sucumbíos	2101	Lago Agrio	210150	Nueva Loja	2010	3	10	3	23	A279	2010
8	Esmeraldas	3	HOMBRES	11		8	Esmeraldas	804	Quininde	80455	La Unión5	2010	3	16	3	18	A279	2010
8	Esmeraldas	8	MUJERES	34		8	Esmeraldas	808	La Condordia	80850	La Concordia	2010	8	4	8	6	A279	2010
13	Manabí	1	HOMBRES	39		13	Manabí	1318	Olmedo	131850	Olmedo1	2010	1	9	1	15	A279	2010
13	Manabí	2	HOMBRES	19		13	Manabí	1301	Portoviejo	130153	Crucita	2010	1	25	2	9	A279	2010
13	Manabí	2	HOMBRES	22		13	Manabí	1301	Portoviejo	130150	Portoviejo	2010	2	18	2	22	A279	2010
13	Manabí	4	HOMBRES	14		13	Manabí	1301	Portoviejo	130151	Abdón Calderón (San Francisco)	2010	4	16	4	26	A279	2010
13	Manabí	5	HOMBRES	24		13	Manabí	1301	Portoviejo	130150	Portoviejo	2010	5	14	5	25	A279	2010
13	Manabí	5	HOMBRES	44		13	Manabí	1301	Portoviejo	130150	Portoviejo	2010	4	27	5	4	A279	2010
13	Manabí	6	HOMBRES	46		13	Manabí	1301	Portoviejo	130150	Portoviejo	2010	5	30	6	1	A279	2010
13	Manabí	6	HOMBRES	46		13	Manabí	1313	Santa Ana	131350	Santa Ana de Vuelta Larga	2010	6	2	6	8	A279	2010
13	Manabí	6	HOMBRES	46		13	Manabí	1301	Portoviejo	130150	Portoviejo	2010	5	30	6	1	A279	2010
13	Manabí	7	MUJERES	38		13	Manabí	1314	Sucre	131453	Charapotó	2010	7	9	7	13	A279	2010
13	Manabí	7	HOMBRES	20		13	Manabí	1314	Sucre	131450	Bahía de Caráquez	2010	7	19	7	22	A279	2010
13	Manabí	8	HOMBRES	68		13	Manabí	1301	Portoviejo	130151	Abdón Calderón (San Francisco)	2010	8	19	8	23	A279	2010
13	Manabí	10	HOMBRES	18		13	Manabí	1313	Santa Ana	131350	Santa Ana de Vuelta Larga	2010	10	13	10	16	A279	2010
13	Manabí	11	MUJERES	41		13	Manabí	1313	Santa Ana	131350	Santa Ana de Vuelta Larga	2010	11	9	11	17	A279	2010
13	Manabí	12	HOMBRES	16		13	Manabí	1316	24 de Mayo	131650	Sucre	2010	12	21	12	21	A279	2010
8	Esmeraldas	2	MUJERES	7		8	Esmeraldas	806	Atacames	80654	Tonsupa	2010	2	26	2	27	A279	2010
13	Manabí	10	MUJERES	2		13	Manabí	1301	Portoviejo	130150	Portoviejo	2010	10	4	10	7	A279	2010
7	El Oro	4	MUJERES	55		7	El Oro	706	El Guabo	70650	El Guabo	2010	4	13	4	23	A279	2010
13	Manabí	9	Mujer	1		13	Manabí	1301	Portoviejo	130150	Portoviejo	2011	9	15	9	20	A279	2011
9	Guayas	2	Hombre	2		9	Guayas	907	Durán	90750	Eloy Alfaro (Duran)	2011	1	23	2	18	A279	2011
13	Manabí	5	Hombre	5		13	Manabí	1318	Olmedo	131850	Olmedo1	2011	5	4	5	16	A279	2011
13	Manabí	8	Mujer	6		13	Manabí	1301	Portoviejo	130151	Abdón Calderón (San Francisco)	2011	8	11	8	16	A279	2011
13	Manabí	1	Hombre	6		13	Manabí	1312	Rocafuerte	131250	Rocafuerte	2011	1	5	1	13	A279	2011
13	Manabí	6	Mujer	6		13	Manabí	1301	Portoviejo	130150	Portoviejo	2011	6	15	6	23	A279	2011
13	Manabí	11	Mujer	7		13	Manabí	1316	24 de Mayo	131650	Sucre	2011	10	31	11	2	A279	2011
8	Esmeraldas	10	Hombre	8		8	Esmeraldas	801	Esmeraldas	80150	Esmeraldas	2011	10	5	10	17	A279	2011
9	Guayas	3	Hombre	8		1	Azuay	115	Camilo Ponce Enríquez	11550	Camilo Ponce Enríquez	2011	3	16	3	19	A279	2011
13	Manabí	10	Hombre	8		13	Manabí	1301	Portoviejo	130150	Portoviejo	2011	10	27	10	30	A279	2011
13	Manabí	9	Hombre	8		13	Manabí	1302	Bolívar	130250	Calceta	2011	9	7	9	9	A279	2011
14	Morona Santiago	12	Hombre	8		14	Morona Santiago	1402	Gualaquiza	140250	Gualaquiza	2011	12	27	12	30	A279	2011
13	Manabí	12	Hombre	9		13	Manabí	1301	Portoviejo	130150	Portoviejo	2011	12	22	12	28	A279	2011
13	Manabí	5	Hombre	10		13	Manabí	1303	Chone	130350	Chone	2011	5	14	5	20	A279	2011
8	Esmeraldas	7	Hombre	11		8	Esmeraldas	805	San Lorenzo	80550	San Lorenzo	2011	7	21	7	27	A270	2011
13	Manabí	9	Hombre	11		13	Manabí	1301	Portoviejo	130150	Portoviejo	2011	9	11	9	20	A279	2011
13	Manabí	5	Hombre	11		13	Manabí	1312	Rocafuerte	131250	Rocafuerte	2011	5	10	5	11	A270	2011
13	Manabí	5	Hombre	12		13	Manabí	1315	Tosagua	131550	Tosagua	2011	5	11	5	16	A279	2011
13	Manabí	6	Hombre	12		13	Manabí	1301	Portoviejo	130150	Portoviejo	2011	5	26	6	8	A279	2011
13	Manabí	10	Mujer	12		13	Manabí	1301	Portoviejo	130150	Portoviejo	2011	10	24	10	31	A279	2011
13	Manabí	12	Mujer	12		13	Manabí	1302	Bolívar	130250	Calceta	2011	12	21	12	23	A279	2011
13	Manabí	7	Mujer	12		13	Manabí	1318	Olmedo	131850	Olmedo1	2011	6	28	7	8	A279	2011
8	Esmeraldas	6	Hombre	13		8	Esmeraldas	801	Esmeraldas	80150	Esmeraldas	2011	6	26	6	30	A279	2011
13	Manabí	9	Mujer	13		13	Manabí	1301	Portoviejo	130150	Portoviejo	2011	9	12	9	20	A279	2011
13	Manabí	12	Hombre	13		13	Manabí	1313	Santa Ana	131350	Santa Ana de Vuelta Larga	2011	12	19	12	26	A279	2011
13	Manabí	7	Hombre	14		13	Manabí	1313	Santa Ana	131350	Santa Ana de Vuelta Larga	2011	7	7	7	14	A279	2011
13	Manabí	11	Hombre	14		13	Manabí	1302	Bolívar	130250	Calceta	2011	11	6	11	12	A279	2011
13	Manabí	10	Hombre	14		13	Manabí	1312	Rocafuerte	131250	Rocafuerte	2011	10	18	10	28	A279	2011
13	Manabí	4	Hombre	14		13	Manabí	1301	Portoviejo	130150	Portoviejo	2011	4	1	4	9	A279	2011
9	Guayas	5	Hombre	15		24	Santa Elena	2401	Santa Elena	240150	Santa Elena	2011	5	11	5	12	A279	2011
13	Manabí	6	Mujer	15		13	Manabí	1318	Olmedo	131850	Olmedo1	2011	6	3	6	4	A279	2011
13	Manabí	9	Hombre	15		13	Manabí	1320	Jama	132050	Jama	2011	9	22	9	30	A279	2011
13	Manabí	5	Hombre	15		13	Manabí	1314	Sucre	131450	Bahía de Caráquez	2011	5	13	5	16	A279	2011
17	Pichincha	3	Hombre	15		21	Sucumbíos	2101	Lago Agrio	210150	Nueva Loja	2011	3	9	3	18	A270	2011
9	Guayas	5	Hombre	16		7	El Oro	706	El Guabo	70650	El Guabo	2011	5	24	5	30	A279	2011
13	Manabí	3	Hombre	16		13	Manabí	1301	Portoviejo	130155	Riochico (Río Chico)	2011	3	25	3	26	A279	2011
7	El Oro	7	Mujer	17		1	Azuay	115	Camilo Ponce Enríquez	11550	Camilo Ponce Enríquez	2011	6	28	7	1	A279	2011
10	Imbabura	9	Hombre	17		10	Imbabura	1002	Antonio Ante	100254	San Roque	2011	9	14	9	23	A279	2011
13	Manabí	3	Hombre	17		13	Manabí	1308	Manta	130850	Manta	2011	3	25	3	26	A279	2011
13	Manabí	12	Mujer	17		13	Manabí	1312	Rocafuerte	131250	Rocafuerte	2011	12	14	12	24	A279	2011
8	Esmeraldas	6	Hombre	18		8	Esmeraldas	801	Esmeraldas	80150	Esmeraldas	2011	6	24	6	30	A279	2011
9	Guayas	6	Hombre	18		5	Cotopaxi	502	La Maná	50250	La Maná	2011	6	3	6	6	A279	2011
9	Guayas	6	Hombre	18		9	Guayas	901	Guayaquil	90150	Guayaquil	2011	6	10	6	14	A279	2011
13	Manabí	9	Mujer	18		13	Manabí	1322	San Vicente	132250	San vicente	2011	9	27	9	29	A279	2011
23	Santo Domingo de los Tsáchilas	3	Hombre	18		23	Santo Domingo de los Tsáchilas	2301	Santo Domingo	230150	Santo Domingo de los Colorados	2011	2	18	3	3	A279	2011
13	Manabí	4	Hombre	18		13	Manabí	1301	Portoviejo	130150	Portoviejo	2011	4	26	4	30	A279	2011
13	Manabí	6	Hombre	19		13	Manabí	1305	Flavio Alfaro	130550	Flavio Alfaro	2011	5	29	6	6	A279	2011
13	Manabí	2	Hombre	19		13	Manabí	1302	Bolívar	130250	Calceta	2011	2	9	2	14	A279	2011
9	Guayas	5	Hombre	20		9	Guayas	901	Guayaquil	90150	Guayaquil	2011	4	30	5	9	A279	2011
13	Manabí	6	Hombre	20		13	Manabí	1322	San Vicente	132250	San vicente	2011	6	10	6	22	A279	2011
13	Manabí	6	Hombre	20		13	Manabí	1301	Portoviejo	130150	Portoviejo	2011	6	22	6	29	A279	2011
13	Manabí	7	Hombre	20		13	Manabí	1313	Santa Ana	131350	Santa Ana de Vuelta Larga	2011	7	29	7	31	A279	2011
13	Manabí	10	Mujer	20		13	Manabí	1314	Sucre	131450	Bahía de Caráquez	2011	10	17	10	21	A279	2011
13	Manabí	10	Hombre	20		13	Manabí	1314	Sucre	131450	Bahía de Caráquez	2011	10	18	10	24	A279	2011
13	Manabí	4	Hombre	20		13	Manabí	1313	Santa Ana	131350	Santa Ana de Vuelta Larga	2011	4	6	4	12	A279	2011
8	Esmeraldas	12	Hombre	21		8	Esmeraldas	801	Esmeraldas	80150	Esmeraldas	2011	12	7	12	16	A279	2011
13	Manabí	4	Hombre	21		13	Manabí	1301	Portoviejo	130150	Portoviejo	2011	4	24	4	25	A279	2011
9	Guayas	9	Hombre	22		9	Guayas	901	Guayaquil	90150	Guayaquil	2011	9	23	9	29	A279	2011
9	Guayas	6	Hombre	22		24	Santa Elena	2402	La Libertad	240250	La Libertad	2011	5	28	6	3	A279	2011
13	Manabí	4	Hombre	22		13	Manabí	1301	Portoviejo	130152	Alhajuela (Bajo Grande)	2011	4	22	4	23	A279	2011
13	Manabí	12	Mujer	22		13	Manabí	1314	Sucre	131450	Bahía de Caráquez	2011	12	11	12	19	A279	2011
17	Pichincha	7	Hombre	22		17	Pichincha	1701	Quito	170150	Quito	2011	7	5	7	11	A279	2011
8	Esmeraldas	12	Hombre	23		8	Esmeraldas	801	Esmeraldas	80150	Esmeraldas	2011	12	20	12	29	A279	2011
9	Guayas	2	Mujer	23		9	Guayas	901	Guayaquil	90150	Guayaquil	2011	1	18	2	1	A279	2011
13	Manabí	2	Mujer	23		13	Manabí	1315	Tosagua	131550	Tosagua	2011	2	10	2	14	A279	2011
13	Manabí	6	Hombre	23		13	Manabí	1312	Rocafuerte	131250	Rocafuerte	2011	6	25	6	27	A279	2011
13	Manabí	6	Hombre	23		13	Manabí	1312	Rocafuerte	131250	Rocafuerte	2011	6	27	6	29	A279	2011
17	Pichincha	4	Hombre	23		17	Pichincha	1701	Quito	170150	Quito	2011	3	31	4	13	A279	2011
7	El Oro	5	Mujer	24		7	El Oro	701	Machala	70150	Machala	2011	4	27	5	3	A279	2011
8	Esmeraldas	6	Hombre	24		8	Esmeraldas	801	Esmeraldas	80150	Esmeraldas	2011	6	2	6	6	A279	2011
9	Guayas	3	Hombre	24		9	Guayas	901	Guayaquil	90150	Guayaquil	2011	3	25	3	28	A279	2011
13	Manabí	2	Mujer	24		13	Manabí	1315	Tosagua	131550	Tosagua	2011	2	14	2	19	A279	2011
13	Manabí	7	Mujer	24		13	Manabí	1322	San Vicente	132250	San vicente	2011	7	20	7	25	A279	2011
8	Esmeraldas	8	Mujer	25		8	Esmeraldas	805	San Lorenzo	80550	San Lorenzo	2011	8	9	8	15	A279	2011
8	Esmeraldas	2	Mujer	25		8	Esmeraldas	803	Muisne	80350	Muisne	2011	2	4	2	17	A279	2011
13	Manabí	4	Hombre	25		13	Manabí	1301	Portoviejo	130150	Portoviejo	2011	4	25	4	29	A279	2011
13	Manabí	10	Hombre	25		13	Manabí	1318	Olmedo	131850	Olmedo1	2011	10	20	10	25	A279	2011
13	Manabí	7	Hombre	25		13	Manabí	1312	Rocafuerte	131250	Rocafuerte	2011	7	6	7	9	A279	2011
13	Manabí	7	Hombre	25		13	Manabí	1312	Rocafuerte	131250	Rocafuerte	2011	7	11	7	15	A279	2011
17	Pichincha	9	Hombre	25		17	Pichincha	1701	Quito	170150	Quito	2011	9	13	9	19	A279	2011
8	Esmeraldas	11	Hombre	26		8	Esmeraldas	804	Quininde	80453	Malimpia	2011	11	17	11	21	A279	2011
13	Manabí	9	Hombre	27		13	Manabí	1301	Portoviejo	130150	Portoviejo	2011	9	21	9	26	A279	2011
13	Manabí	11	Mujer	28		13	Manabí	1313	Santa Ana	131350	Santa Ana de Vuelta Larga	2011	11	14	11	22	A279	2011
8	Esmeraldas	5	Hombre	30		8	Esmeraldas	805	San Lorenzo	80550	San Lorenzo	2011	5	2	5	6	A279	2011
9	Guayas	1	Mujer	30		9	Guayas	908	Empalme	90850	Velasco Ibarra (Cab. El Empalme)	2011	1	6	1	11	A279	2011
13	Manabí	10	Hombre	30		13	Manabí	1301	Portoviejo	130150	Portoviejo	2011	10	9	10	11	A279	2011
13	Manabí	12	Hombre	30		13	Manabí	1317	Pedernales	131751	Cojimíes	2011	12	27	12	31	A279	2011
15	Napo	5	Hombre	30		15	Napo	1503	Archidona	150350	Archidona	2011	5	26	5	28	A279	2011
13	Manabí	10	Mujer	31		13	Manabí	1314	Sucre	131450	Bahía de Caráquez	2011	10	14	10	24	A279	2011
8	Esmeraldas	12	Hombre	32		13	Manabí	1301	Portoviejo	130150	Portoviejo	2011	12	13	12	14	A279	2011
13	Manabí	11	Hombre	32		13	Manabí	1302	Bolívar	130250	Calceta	2011	11	20	11	26	A279	2011
15	Napo	5	Hombre	32		15	Napo	1501	Tena	150150	Tena	2011	5	26	5	28	A279	2011
16	Pastaza	1	Hombre	32		16	Pastaza	1601	Pastaza	160150	Puyo	2011	1	20	1	27	A279	2011
13	Manabí	4	Hombre	33		13	Manabí	1312	Rocafuerte	131250	Rocafuerte	2011	3	29	4	4	A279	2011
23	Santo Domingo de los Tsáchilas	8	Hombre	33		23	Santo Domingo de los Tsáchilas	2301	Santo Domingo	230150	Santo Domingo de los Colorados	2011	7	29	8	1	A279	2011
13	Manabí	4	Hombre	34		13	Manabí	1301	Portoviejo	130152	Alhajuela (Bajo Grande)	2011	4	12	4	19	A279	2011
13	Manabí	8	Hombre	34		13	Manabí	1313	Santa Ana	131353	La Unión2	2011	8	15	8	15	A279	2011
13	Manabí	2	Mujer	34		13	Manabí	1302	Bolívar	130252	Quiroga	2011	2	18	2	25	A279	2011
13	Manabí	10	Mujer	34		13	Manabí	1322	San Vicente	132250	San vicente	2011	10	19	10	31	A279	2011
13	Manabí	11	Mujer	34		13	Manabí	1322	San Vicente	132250	San vicente	2011	11	9	11	25	A279	2011
13	Manabí	11	Hombre	34		13	Manabí	1312	Rocafuerte	131250	Rocafuerte	2011	11	14	11	24	A279	2011
8	Esmeraldas	5	Hombre	36		8	Esmeraldas	801	Esmeraldas	80150	Esmeraldas	2011	5	21	5	30	A279	2011
17	Pichincha	8	Hombre	36		17	Pichincha	1701	Quito	170150	Quito	2011	7	19	8	16	A279	2011
7	El Oro	7	Mujer	36		7	El Oro	707	Huaquillas	70750	Huaquillas	2011	7	1	7	6	A279	2011
13	Manabí	12	Hombre	37		13	Manabí	1301	Portoviejo	130150	Portoviejo	2011	12	14	12	21	A279	2011
9	Guayas	5	Hombre	38		9	Guayas	901	Guayaquil	90150	Guayaquil	2011	5	7	5	13	A279	2011
13	Manabí	6	Mujer	38		13	Manabí	1322	San Vicente	132250	San vicente	2011	5	29	6	2	A279	2011
13	Manabí	11	Hombre	38		13	Manabí	1322	San Vicente	132250	San vicente	2011	11	12	11	15	A279	2011
13	Manabí	12	Mujer	39		13	Manabí	1313	Santa Ana	131350	Santa Ana de Vuelta Larga	2011	12	13	12	16	A279	2011
13	Manabí	10	Mujer	39		13	Manabí	1314	Sucre	131453	Charapotó	2011	10	14	10	18	A279	2011
13	Manabí	11	Mujer	39		13	Manabí	1312	Rocafuerte	131250	Rocafuerte	2011	11	18	11	28	A279	2011
23	Santo Domingo de los Tsáchilas	7	Hombre	39		23	Santo Domingo de los Tsáchilas	2301	Santo Domingo	230150	Santo Domingo de los Colorados	2011	6	27	7	7	A279	2011
9	Guayas	5	Hombre	40		9	Guayas	908	Empalme	90850	Velasco Ibarra (Cab. El Empalme)	2011	5	6	5	7	A279	2011
8	Esmeraldas	5	Hombre	41		8	Esmeraldas	803	Muisne	80350	Muisne	2011	5	2	5	11	A279	2011
13	Manabí	3	Hombre	41		13	Manabí	1320	Jama	132050	Jama	2011	3	21	3	28	A279	2011
8	Esmeraldas	10	Mujer	42		8	Esmeraldas	803	Muisne	80357	San Gregorio	2011	10	14	10	22	A279	2011
13	Manabí	12	Hombre	42		13	Manabí	1315	Tosagua	131552	Ángel Pedro Giler (La Estancilla)	2011	11	1	12	6	A279	2011
15	Napo	12	Hombre	42		15	Napo	1501	Tena	150150	Tena	2011	12	21	12	24	A279	2011
13	Manabí	4	Hombre	42		13	Manabí	1301	Portoviejo	130150	Portoviejo	2011	4	7	4	12	A279	2011
13	Manabí	10	Mujer	43		13	Manabí	1301	Portoviejo	130156	San Plácido	2011	10	7	10	16	A279	2011
13	Manabí	2	Mujer	43		13	Manabí	1302	Bolívar	130250	Calceta	2011	2	9	2	14	A279	2011
15	Napo	12	Hombre	43		15	Napo	1501	Tena	150150	Tena	2011	12	20	12	22	A279	2011
13	Manabí	5	Hombre	44		13	Manabí	1322	San Vicente	132250	San vicente	2011	5	10	5	13	A279	2011
9	Guayas	9	Hombre	45		12	Los Ríos	1201	Babahoyo	120150	Babahoyo	2011	8	30	9	6	A279	2011
13	Manabí	12	Mujer	46		13	Manabí	1302	Bolívar	130250	Calceta	2011	12	2	12	5	A279	2011
13	Manabí	7	Mujer	47		13	Manabí	1308	Manta	130850	Manta	2011	7	2	7	5	A279	2011
13	Manabí	3	Hombre	48		13	Manabí	1316	24 de Mayo	131650	Sucre	2011	3	16	3	26	A279	2011
14	Morona Santiago	12	Hombre	48		14	Morona Santiago	1402	Gualaquiza	140256	Nueva Tarqui	2011	12	26	12	29	A279	2011
9	Guayas	12	Hombre	49		12	Los Ríos	1201	Babahoyo	120150	Babahoyo	2011	11	1	12	1	A279	2011
17	Pichincha	12	Hombre	49		17	Pichincha	1701	Quito	170150	Quito	2011	12	15	12	23	A270	2011
8	Esmeraldas	10	Hombre	50		8	Esmeraldas	803	Muisne	80357	San Gregorio	2011	10	14	10	22	A279	2011
13	Manabí	9	Mujer	50		13	Manabí	1317	Pedernales	131750	Pedernales	2011	9	20	9	22	A279	2011
13	Manabí	3	Mujer	51		13	Manabí	1301	Portoviejo	130150	Portoviejo	2011	3	18	3	24	A279	2011
13	Manabí	7	Hombre	51		13	Manabí	1301	Portoviejo	130150	Portoviejo	2011	7	5	7	8	A279	2011
13	Manabí	1	Hombre	51		13	Manabí	1314	Sucre	131453	Charapotó	2011	1	17	1	20	A279	2011
9	Guayas	10	Hombre	51		9	Guayas	908	Empalme	90850	Velasco Ibarra (Cab. El Empalme)	2011	10	4	10	7	A279	2011
8	Esmeraldas	8	Hombre	52		8	Esmeraldas	804	Quininde	80454	Viche	2011	7	26	8	1	A279	2011
13	Manabí	12	Hombre	52		13	Manabí	1314	Sucre	131453	Charapotó	2011	12	12	12	21	A279	2011
13	Manabí	10	Mujer	53		13	Manabí	1314	Sucre	131457	San Isidro3	2011	10	19	10	22	A279	2011
23	Santo Domingo de los Tsáchilas	4	Hombre	53		23	Santo Domingo de los Tsáchilas	2301	Santo Domingo	230150	Santo Domingo de los Colorados	2011	4	5	4	7	A279	2011
13	Manabí	11	Mujer	54		13	Manabí	1302	Bolívar	130250	Calceta	2011	11	20	11	26	A279	2011
13	Manabí	10	Hombre	54		13	Manabí	1314	Sucre	131450	Bahía de Caráquez	2011	10	18	10	19	A279	2011
7	El Oro	8	Hombre	54		7	El Oro	706	El Guabo	70650	El Guabo	2011	7	31	8	7	A270	2011
9	Guayas	9	Mujer	55		12	Los Ríos	1201	Babahoyo	120150	Babahoyo	2011	8	31	9	2	A279	2011
13	Manabí	3	Mujer	55		13	Manabí	1303	Chone	130352	Canuto	2011	3	25	3	28	A279	2011
8	Esmeraldas	1	Hombre	56		8	Esmeraldas	807	Río Verde	80751	Chontaduro	2011	1	6	1	10	A279	2011
13	Manabí	3	Hombre	56		13	Manabí	1301	Portoviejo	130150	Portoviejo	2011	3	2	3	14	A279	2011
13	Manabí	12	Hombre	56		13	Manabí	1302	Bolívar	130250	Calceta	2011	12	1	12	6	A279	2011
9	Guayas	12	Hombre	56		9	Guayas	901	Guayaquil	90150	Guayaquil	2011	12	17	12	20	A279	2011
13	Manabí	2	Hombre	57		13	Manabí	1302	Bolívar	130250	Calceta	2011	2	3	2	8	A279	2011
13	Manabí	4	Hombre	57		13	Manabí	1301	Portoviejo	130150	Portoviejo	2011	3	31	4	5	A279	2011
13	Manabí	7	Mujer	60		13	Manabí	1318	Olmedo	131850	Olmedo1	2011	7	25	7	29	A279	2011
13	Manabí	9	Hombre	61		13	Manabí	1301	Portoviejo	130154	Pueblo Nuevo	2011	8	29	9	9	A279	2011
1	Azuay	11	Mujer	62		7	El Oro	712	Santa Rosa	71250	Santa Rosa	2011	10	27	11	16	A279	2011
24	Santa Elena	10	Mujer	63		24	Santa Elena	2401	Santa Elena	240154	Manglaralto	2011	10	7	10	9	A279	2011
24	Santa Elena	10	Mujer	63		24	Santa Elena	2401	Santa Elena	240154	Manglaralto	2011	10	10	10	14	A279	2011
13	Manabí	8	Hombre	63		12	Los Ríos	1205	Quevedo	120550	Quevedo	2011	8	2	8	4	A279	2011
13	Manabí	5	Hombre	63		13	Manabí	1302	Bolívar	130250	Calceta	2011	4	27	5	2	A278	2011
13	Manabí	5	Mujer	63		13	Manabí	1303	Chone	130350	Chone	2011	4	23	5	6	A279	2011
13	Manabí	10	Hombre	69		13	Manabí	1313	Santa Ana	131352	Honorato Vásquez (Cab en Vásquez)	2011	10	5	10	14	A279	2011
13	Manabí	6	Hombre	70		13	Manabí	1314	Sucre	131457	San Isidro3	2011	6	8	6	16	A279	2011
13	Manabí	5	Mujer	76		13	Manabí	1322	San Vicente	132250	San vicente	2011	5	19	5	24	A279	2011
13	Manabí	5	Mujer	76		13	Manabí	1322	San Vicente	132250	San vicente	2011	5	25	5	30	A279	2011
13	Manabí	12	Hombre	77		13	Manabí	1314	Sucre	131450	Bahía de Caráquez	2011	11	27	12	15	A279	2011
13	Manabí	9	Hombre	84		13	Manabí	1301	Portoviejo	130150	Portoviejo	2011	8	24	9	9	A279	2011
13	Manabí	6	Hombres	44		13	Manabí	1314	Sucre	131453	Charapotó	2012	4	25	6	1	A279	2012
9	Guayas	6	Hombres	34		9	Guayas	910	Milagro	91050	Milagro	2012	5	6	6	1	A279	2012
17	Pichincha	9	Hombres	49		17	Pichincha	1701	Quito	170150	Quito	2012	8	16	9	5	A279	2012
3	Cañar	10	Mujeres	71		3	Cañar	303	Cañar	30350	Cañar	2012	10	11	10	30	A279	2012
12	Los Ríos	9	Hombres	54		12	Los Ríos	1201	Babahoyo	120150	Babahoyo	2012	8	29	9	17	A279	2012
8	Esmeraldas	11	Hombres	62		8	Esmeraldas	806	Atacames	80650	Atacames	2012	10	21	11	7	A279	2012
13	Manabí	6	Hombres	53		13	Manabí	1313	Santa Ana	131351	Ayacucho	2012	6	11	6	27	A279	2012
12	Los Ríos	5	Hombres	34		12	Los Ríos	1201	Babahoyo	120155	La Unión4	2012	4	18	5	4	A279	2012
13	Manabí	8	Mujeres	6		13	Manabí	1301	Portoviejo	130150	Portoviejo	2012	8	8	8	24	A279	2012
8	Esmeraldas	12	Hombres	45		8	Esmeraldas	805	San Lorenzo	80550	San Lorenzo	2012	12	11	12	26	A279	2012
13	Manabí	5	Hombres	17		13	Manabí	1303	Chone	130350	Chone	2012	4	24	5	9	A279	2012
13	Manabí	8	Mujeres	12		13	Manabí	1302	Bolívar	130250	Calceta	2012	8	8	8	23	A279	2012
13	Manabí	2	Hombres	56		13	Manabí	1301	Portoviejo	130150	Portoviejo	2012	2	14	2	28	A279	2012
9	Guayas	7	Mujeres	38		9	Guayas	914	Pedro Carbo	91450	Pedro Carbo	2012	6	26	7	10	A279	2012
12	Los Ríos	4	Mujeres	34		12	Los Ríos	1201	Babahoyo	120152	Caracol	2012	4	9	4	23	A279	2012
13	Manabí	5	Mujeres	26		13	Manabí	1313	Santa Ana	131350	Santa Ana de Vuelta Larga	2012	5	2	5	16	A279	2012
12	Los Ríos	4	Mujeres	22		12	Los Ríos	1205	Quevedo	120550	Quevedo	2012	4	4	4	18	A279	2012
17	Pichincha	1	Mujeres	20		15	Napo	1501	Tena	150150	Tena	2012	1	13	1	27	A270	2012
13	Manabí	5	Mujeres	6		13	Manabí	1301	Portoviejo	130150	Portoviejo	2012	5	14	5	28	A279	2012
13	Manabí	11	Hombres	73		13	Manabí	1302	Bolívar	130250	Calceta	2012	10	24	11	6	A279	2012
13	Manabí	5	Hombres	49		13	Manabí	1303	Chone	130350	Chone	2012	5	10	5	23	A279	2012
13	Manabí	8	Mujeres	43		13	Manabí	1308	Manta	130850	Manta	2012	7	26	8	8	A279	2012
8	Esmeraldas	11	Mujeres	38		9	Guayas	913	Palestina	91350	Palestina	2012	11	7	11	20	A279	2012
13	Manabí	8	Hombres	37		13	Manabí	1317	Pedernales	131750	Pedernales	2012	7	31	8	13	A279	2012
8	Esmeraldas	12	Mujeres	36		8	Esmeraldas	801	Esmeraldas	80150	Esmeraldas	2012	12	15	12	28	A279	2012
1	Azuay	1	Hombres	25		14	Morona Santiago	1406	Sucúa	140650	Sucúa	2012	1	18	1	31	A279	2012
13	Manabí	5	Hombres	14		13	Manabí	1312	Rocafuerte	131250	Rocafuerte	2012	5	13	5	26	A279	2012
13	Manabí	6	Mujeres	10		13	Manabí	1301	Portoviejo	130150	Portoviejo	2012	6	5	6	18	A279	2012
12	Los Ríos	9	Hombres	56		12	Los Ríos	1203	Montalvo	120350	Montalvo	2012	9	9	9	21	A279	2012
8	Esmeraldas	2	Mujeres	34		8	Esmeraldas	806	Atacames	80653	Tonchigüe	2012	2	8	2	20	A279	2012
9	Guayas	7	Hombres	19		13	Manabí	1308	Manta	130850	Manta	2012	6	20	7	2	A279	2012
17	Pichincha	8	Hombres	19		10	Imbabura	1001	Ibarra	100150	San Miguel de Ibarra	2012	8	17	8	29	A279	2012
13	Manabí	2	Mujeres	14		13	Manabí	1318	Olmedo	131850	Olmedo1	2012	2	12	2	24	A279	2012
13	Manabí	7	Mujeres	11		13	Manabí	1308	Manta	130850	Manta	2012	7	8	7	20	A279	2012
13	Manabí	7	Hombres	10		13	Manabí	1316	24 de Mayo	131650	Sucre	2012	7	15	7	27	A279	2012
13	Manabí	6	Hombres	9		9	Guayas	901	Guayaquil	90150	Guayaquil	2012	5	31	6	12	A279	2012
13	Manabí	11	Hombres	61		13	Manabí	1312	Rocafuerte	131250	Rocafuerte	2012	10	29	11	9	A279	2012
13	Manabí	7	Hombres	44		13	Manabí	1308	Manta	130850	Manta	2012	7	20	7	31	A279	2012
13	Manabí	11	Hombres	35		13	Manabí	1301	Portoviejo	130150	Portoviejo	2012	11	11	11	22	A279	2012
13	Manabí	7	Hombres	28		13	Manabí	1312	Rocafuerte	131250	Rocafuerte	2012	7	12	7	23	A279	2012
13	Manabí	11	Mujeres	27		13	Manabí	1312	Rocafuerte	131250	Rocafuerte	2012	11	6	11	17	A279	2012
9	Guayas	5	Hombres	21		9	Guayas	907	Durán	90750	Eloy Alfaro (Duran)	2012	4	28	5	9	A279	2012
13	Manabí	9	Hombres	20		13	Manabí	1308	Manta	130850	Manta	2012	9	8	9	19	A279	2012
17	Pichincha	1	Hombres	16		17	Pichincha	1701	Quito	170150	Quito	2012	1	13	1	24	A279	2012
13	Manabí	6	Hombres	14		13	Manabí	1301	Portoviejo	130150	Portoviejo	2012	6	8	6	19	A279	2012
13	Manabí	11	Mujeres	10		13	Manabí	1301	Portoviejo	130150	Portoviejo	2012	11	1	11	12	A279	2012
13	Manabí	7	Mujeres	52		13	Manabí	1313	Santa Ana	131350	Santa Ana de Vuelta Larga	2012	7	9	7	19	A279	2012
13	Manabí	6	Hombres	45		13	Manabí	1312	Rocafuerte	131250	Rocafuerte	2012	5	29	6	8	A279	2012
13	Manabí	5	Hombres	45		13	Manabí	1320	Jama	132050	Jama	2012	5	21	5	31	A279	2012
13	Manabí	8	Hombres	45		13	Manabí	1308	Manta	130850	Manta	2012	8	19	8	29	A279	2012
13	Manabí	5	Hombres	45		13	Manabí	1302	Bolívar	130250	Calceta	2012	5	7	5	17	A279	2012
13	Manabí	10	Mujeres	41		13	Manabí	1312	Rocafuerte	131250	Rocafuerte	2012	10	11	10	21	A279	2012
13	Manabí	6	Hombres	38		13	Manabí	1316	24 de Mayo	131650	Sucre	2012	6	16	6	26	A279	2012
18	Tungurahua	11	Hombres	34		18	Tungurahua	1801	Ambato	180150	Ambato	2012	10	26	11	5	A279	2012
13	Manabí	1	Hombres	28		13	Manabí	1312	Rocafuerte	131250	Rocafuerte	2012	1	19	1	29	A279	2012
13	Manabí	6	Mujeres	28		13	Manabí	1312	Rocafuerte	131250	Rocafuerte	2012	6	4	6	14	A279	2012
13	Manabí	6	Hombres	22		13	Manabí	1314	Sucre	131453	Charapotó	2012	5	31	6	10	A279	2012
13	Manabí	7	Mujeres	22		13	Manabí	1316	24 de Mayo	131650	Sucre	2012	7	13	7	23	A279	2012
17	Pichincha	8	Mujeres	20		17	Pichincha	1701	Quito	170150	Quito	2012	7	29	8	8	A279	2012
13	Manabí	5	Mujeres	17		13	Manabí	1318	Olmedo	131850	Olmedo1	2012	5	4	5	14	A279	2012
14	Morona Santiago	12	Hombres	17		14	Morona Santiago	1402	Gualaquiza	140250	Gualaquiza	2012	12	3	12	13	A279	2012
17	Pichincha	2	Mujeres	16		17	Pichincha	1701	Quito	170150	Quito	2012	2	14	2	24	A279	2012
13	Manabí	7	Hombres	16		13	Manabí	1317	Pedernales	131750	Pedernales	2012	7	1	7	11	A279	2012
9	Guayas	6	Hombres	16		9	Guayas	901	Guayaquil	90150	Guayaquil	2012	6	1	6	11	A279	2012
8	Esmeraldas	6	Mujeres	15		8	Esmeraldas	801	Esmeraldas	80150	Esmeraldas	2012	6	10	6	20	A279	2012
13	Manabí	6	Hombres	14		13	Manabí	1312	Rocafuerte	131250	Rocafuerte	2012	6	6	6	16	A279	2012
13	Manabí	6	Hombres	12		13	Manabí	1312	Rocafuerte	131250	Rocafuerte	2012	5	23	6	2	A279	2012
13	Manabí	5	Hombres	10		13	Manabí	1301	Portoviejo	130151	Abdón Calderón (San Francisco)	2012	5	18	5	28	A279	2012
13	Manabí	6	Hombres	10		13	Manabí	1312	Rocafuerte	131250	Rocafuerte	2012	6	13	6	23	A279	2012
13	Manabí	5	Mujeres	8		13	Manabí	1301	Portoviejo	130150	Portoviejo	2012	4	26	5	6	A279	2012
13	Manabí	12	Hombres	8		13	Manabí	1301	Portoviejo	130150	Portoviejo	2012	12	8	12	18	A279	2012
13	Manabí	6	Hombres	8		13	Manabí	1312	Rocafuerte	131250	Rocafuerte	2012	6	4	6	14	A279	2012
13	Manabí	3	Hombres	80		13	Manabí	1301	Portoviejo	130150	Portoviejo	2012	3	21	3	30	A279	2012
13	Manabí	11	Mujeres	58		13	Manabí	1301	Portoviejo	130150	Portoviejo	2012	11	14	11	23	A279	2012
13	Manabí	2	Hombres	54		13	Manabí	1313	Santa Ana	131350	Santa Ana de Vuelta Larga	2012	1	26	2	4	A279	2012
13	Manabí	10	Hombres	44		13	Manabí	1308	Manta	130850	Manta	2012	9	24	10	3	A279	2012
7	El Oro	8	Mujeres	37		7	El Oro	701	Machala	70150	Machala	2012	8	22	8	31	A279	2012
13	Manabí	8	Mujeres	36		13	Manabí	1302	Bolívar	130250	Calceta	2012	8	7	8	16	A279	2012
13	Manabí	6	Mujeres	36		13	Manabí	1309	Montecristi	130950	Montecristi	2012	6	4	6	13	A279	2012
13	Manabí	4	Mujeres	35		13	Manabí	1315	Tosagua	131550	Tosagua	2012	3	31	4	9	A279	2012
13	Manabí	5	Mujeres	24		13	Manabí	1302	Bolívar	130251	Membrillo	2012	5	8	5	17	A279	2012
9	Guayas	6	Hombres	21		9	Guayas	901	Guayaquil	90150	Guayaquil	2012	6	2	6	11	A279	2012
13	Manabí	5	Hombres	20		13	Manabí	1302	Bolívar	130250	Calceta	2012	5	19	5	28	A279	2012
13	Manabí	5	Hombres	15		13	Manabí	1312	Rocafuerte	131250	Rocafuerte	2012	5	22	5	31	A279	2012
13	Manabí	12	Hombres	15		13	Manabí	1322	San Vicente	132250	San vicente	2012	12	3	12	12	A279	2012
14	Morona Santiago	11	Mujeres	13		14	Morona Santiago	1409	Taisha	140950	Taisha	2012	11	21	11	30	A279	2012
13	Manabí	4	Hombres	9		13	Manabí	1301	Portoviejo	130150	Portoviejo	2012	3	30	4	8	A279	2012
13	Manabí	6	Mujeres	9		13	Manabí	1301	Portoviejo	130150	Portoviejo	2012	5	24	6	2	A279	2012
13	Manabí	6	Mujeres	7		13	Manabí	1318	Olmedo	131850	Olmedo1	2012	5	24	6	2	A279	2012
13	Manabí	4	Mujeres	6		13	Manabí	1308	Manta	130850	Manta	2012	4	9	4	18	A279	2012
9	Guayas	6	Hombres	18		9	Guayas	901	Guayaquil	90150	Guayaquil	2012	5	30	6	8	A279	2012
1	Azuay	1	Hombres	48		14	Morona Santiago	1402	Gualaquiza	140250	Gualaquiza	2011	12	28	1	5	A279	2012
13	Manabí	1	Mujeres	38		13	Manabí	1313	Santa Ana	131350	Santa Ana de Vuelta Larga	2011	12	28	1	5	A279	2012
13	Manabí	7	Mujeres	98		13	Manabí	1316	24 de Mayo	131650	Sucre	2012	7	15	7	23	A279	2012
12	Los Ríos	10	Hombres	83		12	Los Ríos	1202	Baba	120250	Baba	2012	10	14	10	22	A279	2012
13	Manabí	9	Mujeres	83		13	Manabí	1320	Jama	132050	Jama	2012	9	9	9	17	A279	2012
13	Manabí	6	Hombres	53		13	Manabí	1314	Sucre	131453	Charapotó	2012	6	4	6	12	A279	2012
13	Manabí	1	Hombres	47		13	Manabí	1301	Portoviejo	130150	Portoviejo	2012	1	10	1	18	A279	2012
13	Manabí	1	Hombres	43		13	Manabí	1312	Rocafuerte	131250	Rocafuerte	2012	1	5	1	13	A279	2012
13	Manabí	5	Hombres	40		13	Manabí	1302	Bolívar	130250	Calceta	2012	4	30	5	8	A279	2012
13	Manabí	4	Hombres	40		13	Manabí	1301	Portoviejo	130150	Portoviejo	2012	4	1	4	9	A279	2012
13	Manabí	1	Hombres	37		13	Manabí	1301	Portoviejo	130150	Portoviejo	2012	1	12	1	20	A279	2012
13	Manabí	8	Hombres	36		13	Manabí	1302	Bolívar	130250	Calceta	2012	8	9	8	17	A279	2012
13	Manabí	9	Mujeres	34		13	Manabí	1316	24 de Mayo	131652	Noboa	2012	9	13	9	21	A279	2012
13	Manabí	6	Mujeres	34		13	Manabí	1301	Portoviejo	130150	Portoviejo	2012	6	12	6	20	A279	2012
13	Manabí	8	Hombres	33		13	Manabí	1301	Portoviejo	130150	Portoviejo	2012	8	22	8	30	A279	2012
13	Manabí	5	Mujeres	33		13	Manabí	1302	Bolívar	130250	Calceta	2012	5	3	5	11	A279	2012
12	Los Ríos	5	Hombres	32		12	Los Ríos	1201	Babahoyo	120153	Febres Cordero (Las Juntas) (Cab en Mata de Cacao)	2012	5	21	5	29	A279	2012
13	Manabí	5	Hombres	31		13	Manabí	1302	Bolívar	130250	Calceta	2012	5	6	5	14	A279	2012
13	Manabí	7	Mujeres	30		13	Manabí	1301	Portoviejo	130150	Portoviejo	2012	7	23	7	31	A279	2012
13	Manabí	6	Mujeres	29		13	Manabí	1301	Portoviejo	130151	Abdón Calderón (San Francisco)	2012	6	11	6	19	A279	2012
13	Manabí	5	Hombres	28		13	Manabí	1301	Portoviejo	130151	Abdón Calderón (San Francisco)	2012	5	8	5	16	A279	2012
13	Manabí	8	Hombres	27		13	Manabí	1308	Manta	130850	Manta	2012	7	30	8	7	A279	2012
13	Manabí	6	Mujeres	26		13	Manabí	1301	Portoviejo	130150	Portoviejo	2012	6	13	6	21	A279	2012
13	Manabí	3	Hombres	24		13	Manabí	1314	Sucre	131457	San Isidro3	2012	3	21	3	29	A279	2012
8	Esmeraldas	1	Hombres	22		8	Esmeraldas	806	Atacames	80650	Atacames	2012	1	20	1	28	A270	2012
15	Napo	8	Hombres	21		15	Napo	1503	Archidona	150350	Archidona	2012	8	19	8	27	A279	2012
13	Manabí	7	Hombres	20		13	Manabí	1302	Bolívar	130252	Quiroga	2012	7	17	7	25	A279	2012
9	Guayas	2	Mujeres	18		9	Guayas	901	Guayaquil	90150	Guayaquil	2012	2	10	2	18	A279	2012
12	Los Ríos	6	Hombres	14		12	Los Ríos	1201	Babahoyo	120150	Babahoyo	2012	6	4	6	12	A279	2012
13	Manabí	6	Hombres	13		13	Manabí	1301	Portoviejo	130150	Portoviejo	2012	6	5	6	13	A279	2012
8	Esmeraldas	9	Mujeres	10		8	Esmeraldas	801	Esmeraldas	80150	Esmeraldas	2012	9	2	9	10	A279	2012
13	Manabí	6	Hombres	8		13	Manabí	1301	Portoviejo	130150	Portoviejo	2012	6	14	6	22	A279	2012
13	Manabí	5	Mujeres	8		13	Manabí	1302	Bolívar	130250	Calceta	2012	5	7	5	15	A279	2012
13	Manabí	11	Mujeres	4		13	Manabí	1301	Portoviejo	130150	Portoviejo	2012	11	15	11	23	A279	2012
13	Manabí	1	Hombres	26		13	Manabí	1318	Olmedo	131850	Olmedo1	2011	12	29	1	5	A279	2012
13	Manabí	2	Mujeres	82		13	Manabí	1301	Portoviejo	130150	Portoviejo	2012	2	1	2	8	A279	2012
13	Manabí	5	Hombres	79		13	Manabí	1320	Jama	132050	Jama	2012	5	24	5	31	A279	2012
12	Los Ríos	12	Mujeres	76		9	Guayas	922	Simón Bolívar	92250	Simón Bolívar	2012	11	26	12	3	A279	2012
12	Los Ríos	6	Hombres	75		12	Los Ríos	1201	Babahoyo	120150	Babahoyo	2012	6	8	6	15	A279	2012
12	Los Ríos	8	Mujeres	73		12	Los Ríos	1204	Puebloviejo	120450	Puebloviejo	2012	8	14	8	21	A279	2012
12	Los Ríos	8	Hombres	65		12	Los Ríos	1201	Babahoyo	120150	Babahoyo	2012	8	8	8	15	A279	2012
13	Manabí	11	Hombres	63		13	Manabí	1314	Sucre	131450	Bahía de Caráquez	2012	11	19	11	26	A279	2012
13	Manabí	6	Hombres	53		13	Manabí	1301	Portoviejo	130150	Portoviejo	2012	6	11	6	18	A279	2012
13	Manabí	2	Hombres	52		13	Manabí	1301	Portoviejo	130150	Portoviejo	2012	1	31	2	7	A279	2012
13	Manabí	7	Mujeres	46		13	Manabí	1315	Tosagua	131550	Tosagua	2012	6	28	7	5	A279	2012
13	Manabí	10	Hombres	41		13	Manabí	1311	Pichincha	131150	Pichincha	2012	10	9	10	16	A279	2012
13	Manabí	4	Hombres	29		13	Manabí	1314	Sucre	131457	San Isidro3	2012	4	13	4	20	A279	2012
13	Manabí	4	Hombres	28		13	Manabí	1311	Pichincha	131150	Pichincha	2012	4	2	4	9	A279	2012
9	Guayas	6	Hombres	24		9	Guayas	914	Pedro Carbo	91450	Pedro Carbo	2012	5	28	6	4	A279	2012
13	Manabí	11	Mujeres	22		13	Manabí	1301	Portoviejo	130151	Abdón Calderón (San Francisco)	2012	11	19	11	26	A279	2012
13	Manabí	8	Hombres	21		13	Manabí	1301	Portoviejo	130150	Portoviejo	2012	8	17	8	24	A279	2012
8	Esmeraldas	11	Hombres	19		8	Esmeraldas	801	Esmeraldas	80150	Esmeraldas	2012	11	8	11	15	A279	2012
13	Manabí	4	Hombres	19		2	Bolívar	201	Guaranda	20150	Guaranda	2012	4	3	4	10	A279	2012
13	Manabí	8	Hombres	18		13	Manabí	1301	Portoviejo	130150	Portoviejo	2012	7	25	8	1	A279	2012
12	Los Ríos	6	Mujeres	18		12	Los Ríos	1201	Babahoyo	120150	Babahoyo	2012	6	19	6	26	A279	2012
13	Manabí	2	Hombres	17		13	Manabí	1301	Portoviejo	130150	Portoviejo	2012	1	27	2	3	A279	2012
8	Esmeraldas	11	Hombres	17		8	Esmeraldas	804	Quininde	80454	Viche	2012	11	13	11	20	A279	2012
12	Los Ríos	2	Hombres	17		12	Los Ríos	1201	Babahoyo	120150	Babahoyo	2012	2	6	2	13	A279	2012
13	Manabí	7	Mujeres	16		13	Manabí	1316	24 de Mayo	131650	Sucre	2012	7	9	7	16	A279	2012
13	Manabí	5	Hombres	15		13	Manabí	1301	Portoviejo	130150	Portoviejo	2012	4	27	5	4	A279	2012
13	Manabí	11	Mujeres	14		13	Manabí	1301	Portoviejo	130150	Portoviejo	2012	11	21	11	28	A279	2012
13	Manabí	6	Hombres	14		13	Manabí	1308	Manta	130850	Manta	2012	6	13	6	20	A279	2012
13	Manabí	6	Mujeres	13		13	Manabí	1301	Portoviejo	130151	Abdón Calderón (San Francisco)	2012	6	20	6	27	A279	2012
13	Manabí	4	Hombres	12		13	Manabí	1301	Portoviejo	130150	Portoviejo	2012	3	28	4	4	A279	2012
13	Manabí	8	Hombres	12		13	Manabí	1302	Bolívar	130250	Calceta	2012	8	23	8	30	A279	2012
9	Guayas	11	Hombres	12		9	Guayas	901	Guayaquil	90150	Guayaquil	2012	11	7	11	14	A279	2012
13	Manabí	12	Hombres	10		13	Manabí	1321	Jaramijó	132150	Jaramijó	2012	11	26	12	3	A279	2012
13	Manabí	11	Hombres	10		13	Manabí	1301	Portoviejo	130150	Portoviejo	2012	11	7	11	14	A279	2012
13	Manabí	4	Hombres	1		13	Manabí	1301	Portoviejo	130150	Portoviejo	2012	4	18	4	25	A279	2012
12	Los Ríos	9	Mujeres	82		12	Los Ríos	1207	Ventanas	120750	Ventanas	2012	9	19	9	25	A279	2012
8	Esmeraldas	10	Mujeres	70		13	Manabí	1301	Portoviejo	130150	Portoviejo	2012	9	28	10	4	A279	2012
13	Manabí	8	Hombres	67		13	Manabí	1320	Jama	132050	Jama	2012	8	21	8	27	A279	2012
13	Manabí	6	Hombres	63		13	Manabí	1301	Portoviejo	130150	Portoviejo	2012	6	6	6	12	A279	2012
12	Los Ríos	9	Hombres	62		2	Bolívar	204	Echeandia	20450	Echeandía	2012	9	19	9	25	A279	2012
13	Manabí	7	Hombres	54		13	Manabí	1316	24 de Mayo	131650	Sucre	2012	7	25	7	31	A279	2012
13	Manabí	6	Hombres	53		13	Manabí	1313	Santa Ana	131351	Ayacucho	2012	6	2	6	8	A279	2012
8	Esmeraldas	7	Mujeres	50		8	Esmeraldas	806	Atacames	80650	Atacames	2012	7	10	7	16	A279	2012
8	Esmeraldas	12	Hombres	47		8	Esmeraldas	801	Esmeraldas	80152	Camarones (Cab. en San Vicente)	2012	12	13	12	19	A279	2012
13	Manabí	5	Hombres	45		13	Manabí	1302	Bolívar	130250	Calceta	2012	5	17	5	23	A279	2012
13	Manabí	7	Hombres	45		13	Manabí	1302	Bolívar	130250	Calceta	2012	7	7	7	13	A279	2012
13	Manabí	5	Mujeres	44		13	Manabí	1315	Tosagua	131550	Tosagua	2012	5	23	5	29	A279	2012
8	Esmeraldas	9	Hombres	43		8	Esmeraldas	801	Esmeraldas	80150	Esmeraldas	2012	9	4	9	10	A279	2012
12	Los Ríos	5	Hombres	41		12	Los Ríos	1201	Babahoyo	120152	Caracol	2012	5	3	5	9	A279	2012
13	Manabí	11	Mujeres	40		13	Manabí	1316	24 de Mayo	131650	Sucre	2012	11	10	11	16	A279	2012
12	Los Ríos	11	Mujeres	39		9	Guayas	902	Alfredo Baquerizo Moreno	90250	Alfredo Baquerizo Moreno (Jujan)	2012	11	13	11	19	A279	2012
9	Guayas	2	Mujeres	38		9	Guayas	901	Guayaquil	90150	Guayaquil	2012	2	10	2	16	A279	2012
9	Guayas	10	Mujeres	36		9	Guayas	909	El Triunfo	90950	El Triunfo	2012	10	18	10	24	A279	2012
9	Guayas	12	Mujeres	32		9	Guayas	909	El Triunfo	90950	El Triunfo	2012	12	12	12	18	A279	2012
13	Manabí	6	Mujeres	31		13	Manabí	1301	Portoviejo	130156	San Plácido	2012	6	12	6	18	A279	2012
12	Los Ríos	12	Mujeres	30		12	Los Ríos	1204	Puebloviejo	120452	San Juan1	2012	12	14	12	20	A279	2012
13	Manabí	9	Hombres	29		13	Manabí	1315	Tosagua	131550	Tosagua	2012	9	12	9	18	A279	2012
13	Manabí	9	Mujeres	28		13	Manabí	1301	Portoviejo	130151	Abdón Calderón (San Francisco)	2012	8	29	9	4	A279	2012
13	Manabí	11	Mujeres	27		13	Manabí	1302	Bolívar	130250	Calceta	2012	11	10	11	16	A279	2012
13	Manabí	5	Mujeres	24		13	Manabí	1301	Portoviejo	130150	Portoviejo	2012	5	15	5	21	A279	2012
9	Guayas	2	Hombres	24		13	Manabí	1310	Paján	131050	Paján	2012	2	2	2	8	A279	2012
12	Los Ríos	4	Hombres	21		9	Guayas	922	Simón Bolívar	92250	Simón Bolívar	2012	3	27	4	2	A279	2012
13	Manabí	5	Mujeres	21		13	Manabí	1301	Portoviejo	130150	Portoviejo	2012	5	24	5	30	A279	2012
13	Manabí	5	Mujeres	20		13	Manabí	1312	Rocafuerte	131250	Rocafuerte	2012	5	4	5	10	A279	2012
8	Esmeraldas	5	Mujeres	18		8	Esmeraldas	801	Esmeraldas	80150	Esmeraldas	2012	5	10	5	16	A279	2012
13	Manabí	5	Hombres	18		13	Manabí	1301	Portoviejo	130151	Abdón Calderón (San Francisco)	2012	5	8	5	14	A279	2012
13	Manabí	9	Hombres	15		13	Manabí	1314	Sucre	131450	Bahía de Caráquez	2012	9	19	9	25	A279	2012
14	Morona Santiago	7	Hombres	15		14	Morona Santiago	1409	Taisha	140950	Taisha	2012	7	4	7	10	A279	2012
13	Manabí	5	Mujeres	14		13	Manabí	1317	Pedernales	131750	Pedernales	2012	5	18	5	24	A279	2012
13	Manabí	6	Hombres	14		13	Manabí	1301	Portoviejo	130150	Portoviejo	2012	6	15	6	21	A279	2012
13	Manabí	6	Mujeres	14		13	Manabí	1314	Sucre	131450	Bahía de Caráquez	2012	6	7	6	13	A279	2012
13	Manabí	4	Hombres	10		13	Manabí	1303	Chone	130350	Chone	2012	3	29	4	4	A279	2012
14	Morona Santiago	6	Hombres	10		19	Zamora Chinchipe	1906	El Pangui	190653	Tundayme	2012	6	13	6	19	A279	2012
13	Manabí	9	Hombres	10		13	Manabí	1302	Bolívar	130250	Calceta	2012	9	5	9	11	A279	2012
8	Esmeraldas	9	Hombres	9		8	Esmeraldas	801	Esmeraldas	80150	Esmeraldas	2012	9	4	9	10	A279	2012
9	Guayas	5	Mujeres	9		9	Guayas	908	Empalme	90850	Velasco Ibarra (Cab. El Empalme)	2012	5	2	5	8	A279	2012
13	Manabí	2	Mujeres	7		13	Manabí	1301	Portoviejo	130150	Portoviejo	2012	2	17	2	23	A279	2012
9	Guayas	9	Mujeres	3		9	Guayas	901	Guayaquil	90150	Guayaquil	2012	9	5	9	11	A279	2012
13	Manabí	5	Mujeres	78		13	Manabí	1313	Santa Ana	131350	Santa Ana de Vuelta Larga	2012	5	18	5	23	A279	2012
13	Manabí	8	Hombres	66		13	Manabí	1301	Portoviejo	130150	Portoviejo	2012	7	27	8	1	A279	2012
13	Manabí	8	Mujeres	62		13	Manabí	1318	Olmedo	131850	Olmedo1	2012	8	19	8	24	A279	2012
14	Morona Santiago	9	Hombres	52		14	Morona Santiago	1406	Sucúa	140650	Sucúa	2012	8	29	9	3	A279	2012
13	Manabí	5	Hombres	50		13	Manabí	1314	Sucre	131457	San Isidro3	2012	5	23	5	28	A279	2012
14	Morona Santiago	3	Mujeres	44		14	Morona Santiago	1409	Taisha	140950	Taisha	2012	3	22	3	27	A279	2012
13	Manabí	5	Hombres	43		13	Manabí	1301	Portoviejo	130150	Portoviejo	2012	5	3	5	8	A279	2012
14	Morona Santiago	1	Hombres	40		14	Morona Santiago	1402	Gualaquiza	140250	Gualaquiza	2012	1	18	1	23	A279	2012
13	Manabí	6	Mujeres	38		13	Manabí	1301	Portoviejo	130150	Portoviejo	2012	6	1	6	6	A279	2012
13	Manabí	4	Hombres	37		13	Manabí	1302	Bolívar	130250	Calceta	2012	4	18	4	23	A279	2012
13	Manabí	8	Hombres	34		13	Manabí	1302	Bolívar	130250	Calceta	2012	8	19	8	24	A279	2012
12	Los Ríos	10	Hombres	33		12	Los Ríos	1201	Babahoyo	120152	Caracol	2012	10	25	10	30	A279	2012
13	Manabí	7	Hombres	30		13	Manabí	1302	Bolívar	130250	Calceta	2012	7	22	7	27	A279	2012
13	Manabí	10	Hombres	22		13	Manabí	1301	Portoviejo	130150	Portoviejo	2012	9	27	10	2	A279	2012
13	Manabí	7	Hombres	18		13	Manabí	1316	24 de Mayo	131650	Sucre	2012	6	27	7	2	A279	2012
13	Manabí	8	Mujeres	18		13	Manabí	1301	Portoviejo	130150	Portoviejo	2012	8	22	8	27	A279	2012
13	Manabí	5	Hombres	17		13	Manabí	1306	Jipijapa	130650	Jipijapa	2012	4	27	5	2	A279	2012
13	Manabí	6	Mujeres	17		13	Manabí	1315	Tosagua	131552	Ángel Pedro Giler (La Estancilla)	2012	6	19	6	24	A279	2012
12	Los Ríos	4	Hombres	17		12	Los Ríos	1201	Babahoyo	120150	Babahoyo	2012	4	18	4	23	A279	2012
8	Esmeraldas	3	Hombres	16		8	Esmeraldas	801	Esmeraldas	80150	Esmeraldas	2012	3	17	3	22	A279	2012
8	Esmeraldas	3	Mujeres	16		8	Esmeraldas	801	Esmeraldas	80150	Esmeraldas	2012	3	10	3	15	A279	2012
23	Santo Domingo de los Tsáchilas	3	Hombres	16		23	Santo Domingo de los Tsáchilas	2301	Santo Domingo	230150	Santo Domingo de los Colorados	2012	3	2	3	7	A279	2012
13	Manabí	4	Hombres	14		13	Manabí	1302	Bolívar	130250	Calceta	2012	4	18	4	23	A279	2012
13	Manabí	2	Hombres	14		13	Manabí	1313	Santa Ana	131351	Ayacucho	2012	2	3	2	8	A279	2012
13	Manabí	6	Hombres	12		13	Manabí	1314	Sucre	131450	Bahía de Caráquez	2012	6	14	6	19	A279	2012
12	Los Ríos	12	Hombres	12		12	Los Ríos	1202	Baba	120250	Baba	2012	12	1	12	6	A279	2012
12	Los Ríos	5	Hombres	11		12	Los Ríos	1201	Babahoyo	120153	Febres Cordero (Las Juntas) (Cab en Mata de Cacao)	2012	5	9	5	14	A279	2012
9	Guayas	12	Mujeres	11		9	Guayas	909	El Triunfo	90950	El Triunfo	2012	12	6	12	11	A279	2012
12	Los Ríos	3	Mujeres	11		12	Los Ríos	1201	Babahoyo	120150	Babahoyo	2012	3	4	3	9	A279	2012
13	Manabí	10	Mujeres	9		13	Manabí	1302	Bolívar	130250	Calceta	2012	10	1	10	6	A279	2012
9	Guayas	1	Mujeres	7		9	Guayas	901	Guayaquil	90150	Guayaquil	2012	1	13	1	18	A279	2012
14	Morona Santiago	9	Hombres	7		14	Morona Santiago	1402	Gualaquiza	140253	Bomboiza	2012	9	5	9	10	A279	2012
9	Guayas	8	Mujeres	61		9	Guayas	908	Empalme	90850	Velasco Ibarra (Cab. El Empalme)	2012	8	27	8	31	A279	2012
9	Guayas	5	Hombres	57		9	Guayas	910	Milagro	91050	Milagro	2012	5	14	5	18	A279	2012
7	El Oro	8	Hombres	56		7	El Oro	713	Zaruma	71350	Zaruma	2012	8	23	8	27	A279	2012
14	Morona Santiago	1	Hombres	50		14	Morona Santiago	1402	Gualaquiza	140250	Gualaquiza	2012	1	19	1	23	A279	2012
12	Los Ríos	5	Hombres	49		12	Los Ríos	1207	Ventanas	120750	Ventanas	2012	5	20	5	24	A279	2012
13	Manabí	5	Mujeres	41		13	Manabí	1301	Portoviejo	130150	Portoviejo	2012	5	24	5	28	A279	2012
13	Manabí	4	Mujeres	40		13	Manabí	1301	Portoviejo	130151	Abdón Calderón (San Francisco)	2012	4	12	4	16	A279	2012
7	El Oro	8	Hombres	38		7	El Oro	706	El Guabo	70650	El Guabo	2012	8	18	8	22	A279	2012
13	Manabí	8	Mujeres	37		13	Manabí	1322	San Vicente	132250	San vicente	2012	8	20	8	24	A279	2012
13	Manabí	8	Hombres	34		13	Manabí	1302	Bolívar	130250	Calceta	2012	7	30	8	3	A279	2012
14	Morona Santiago	7	Mujeres	34		14	Morona Santiago	1409	Taisha	140953	Tuutinentza	2012	7	26	7	30	A279	2012
13	Manabí	2	Mujeres	32		13	Manabí	1314	Sucre	131450	Bahía de Caráquez	2012	1	29	2	2	A279	2012
13	Manabí	6	Mujeres	32		13	Manabí	1314	Sucre	131450	Bahía de Caráquez	2012	6	11	6	15	A279	2012
13	Manabí	7	Hombres	30		13	Manabí	1316	24 de Mayo	131650	Sucre	2012	7	21	7	25	A279	2012
13	Manabí	5	Hombres	29		13	Manabí	1301	Portoviejo	130156	San Plácido	2012	5	19	5	23	A279	2012
14	Morona Santiago	2	Hombres	27		19	Zamora Chinchipe	1906	El Pangui	190653	Tundayme	2012	1	28	2	1	A279	2012
13	Manabí	7	Hombres	24		13	Manabí	1302	Bolívar	130250	Calceta	2012	7	20	7	24	A279	2012
12	Los Ríos	11	Mujeres	24		12	Los Ríos	1201	Babahoyo	120154	Pimocha	2012	11	8	11	12	A279	2012
13	Manabí	6	Hombres	24		13	Manabí	1314	Sucre	131457	San Isidro3	2012	6	4	6	8	A279	2012
9	Guayas	5	Hombres	23		9	Guayas	901	Guayaquil	90150	Guayaquil	2012	5	26	5	30	A279	2012
13	Manabí	7	Mujeres	23		13	Manabí	1316	24 de Mayo	131650	Sucre	2012	7	13	7	17	A279	2012
13	Manabí	4	Mujeres	23		13	Manabí	1302	Bolívar	130250	Calceta	2012	4	5	4	9	A279	2012
13	Manabí	7	Hombres	22		13	Manabí	1302	Bolívar	130250	Calceta	2012	7	23	7	27	A279	2012
13	Manabí	4	Hombres	21		13	Manabí	1302	Bolívar	130250	Calceta	2012	3	30	4	3	A279	2012
13	Manabí	3	Hombres	20		13	Manabí	1302	Bolívar	130250	Calceta	2012	3	26	3	30	A279	2012
13	Manabí	7	Hombres	20		13	Manabí	1302	Bolívar	130250	Calceta	2012	7	15	7	19	A279	2012
8	Esmeraldas	6	Hombres	19		8	Esmeraldas	801	Esmeraldas	80150	Esmeraldas	2012	6	15	6	19	A279	2012
13	Manabí	7	Hombres	19		13	Manabí	1316	24 de Mayo	131650	Sucre	2012	7	14	7	18	A279	2012
9	Guayas	6	Hombres	19		9	Guayas	901	Guayaquil	90150	Guayaquil	2012	6	4	6	8	A279	2012
8	Esmeraldas	6	Mujeres	17		8	Esmeraldas	801	Esmeraldas	80150	Esmeraldas	2012	6	21	6	25	A279	2012
9	Guayas	6	Hombres	16		9	Guayas	901	Guayaquil	90150	Guayaquil	2012	6	15	6	19	A279	2012
12	Los Ríos	5	Hombres	16		12	Los Ríos	1201	Babahoyo	120153	Febres Cordero (Las Juntas) (Cab en Mata de Cacao)	2012	5	14	5	18	A279	2012
13	Manabí	5	Hombres	16		13	Manabí	1301	Portoviejo	130150	Portoviejo	2012	5	5	5	9	A279	2012
12	Los Ríos	5	Hombres	15		12	Los Ríos	1201	Babahoyo	120150	Babahoyo	2012	5	21	5	25	A279	2012
13	Manabí	5	Hombres	15		13	Manabí	1304	El Carmen	130450	El Carmen	2012	5	4	5	8	A279	2012
13	Manabí	6	Mujeres	14		13	Manabí	1308	Manta	130850	Manta	2012	6	18	6	22	A279	2012
13	Manabí	6	Hombres	14		13	Manabí	1308	Manta	130850	Manta	2012	6	10	6	14	A279	2012
13	Manabí	5	Hombres	14		13	Manabí	1310	Paján	131050	Paján	2012	5	4	5	8	A279	2012
13	Manabí	3	Mujeres	12		13	Manabí	1308	Manta	130850	Manta	2012	2	29	3	4	A279	2012
13	Manabí	5	Hombres	10		13	Manabí	1301	Portoviejo	130150	Portoviejo	2012	5	19	5	23	A279	2012
12	Los Ríos	3	Hombres	7		12	Los Ríos	1203	Montalvo	120350	Montalvo	2012	3	22	3	26	A279	2012
12	Los Ríos	5	Hombres	5		12	Los Ríos	1201	Babahoyo	120150	Babahoyo	2012	4	27	5	1	A279	2012
9	Guayas	4	Mujeres	4		9	Guayas	908	Empalme	90850	Velasco Ibarra (Cab. El Empalme)	2012	4	13	4	17	A279	2012
12	Los Ríos	10	Hombres	4		9	Guayas	902	Alfredo Baquerizo Moreno	90250	Alfredo Baquerizo Moreno (Jujan)	2012	10	4	10	8	A279	2012
13	Manabí	10	Hombres	73		13	Manabí	1302	Bolívar	130250	Calceta	2012	10	8	10	11	A279	2012
13	Manabí	5	Mujeres	63		13	Manabí	1314	Sucre	131450	Bahía de Caráquez	2012	5	7	5	10	A279	2012
13	Manabí	10	Hombres	62		13	Manabí	1309	Montecristi	130950	Montecristi	2012	10	8	10	11	A279	2012
9	Guayas	4	Hombres	60		9	Guayas	901	Guayaquil	90150	Guayaquil	2012	4	10	4	13	A279	2012
13	Manabí	1	Hombres	56		13	Manabí	1314	Sucre	131450	Bahía de Caráquez	2012	1	18	1	21	A279	2012
13	Manabí	2	Mujeres	52		13	Manabí	1319	Puerto López	131950	Puerto lópez	2012	2	18	2	21	A279	2012
13	Manabí	5	Hombres	50		13	Manabí	1314	Sucre	131457	San Isidro3	2012	5	18	5	21	A279	2012
7	El Oro	12	Mujeres	45		7	El Oro	702	Arenillas	70250	Arenillas	2012	12	28	12	31	A279	2012
13	Manabí	2	Mujeres	45		13	Manabí	1314	Sucre	131450	Bahía de Caráquez	2012	2	24	2	27	A279	2012
12	Los Ríos	3	Mujeres	35		12	Los Ríos	1203	Montalvo	120350	Montalvo	2012	3	23	3	26	A279	2012
8	Esmeraldas	3	Hombres	35		8	Esmeraldas	801	Esmeraldas	80150	Esmeraldas	2012	3	12	3	15	A279	2012
13	Manabí	6	Mujeres	32		13	Manabí	1314	Sucre	131450	Bahía de Caráquez	2012	6	5	6	8	A279	2012
13	Manabí	5	Hombres	31		13	Manabí	1302	Bolívar	130250	Calceta	2012	5	3	5	6	A279	2012
13	Manabí	5	Hombres	30		13	Manabí	1311	Pichincha	131150	Pichincha	2012	5	14	5	17	A279	2012
13	Manabí	7	Hombres	29		13	Manabí	1316	24 de Mayo	131650	Sucre	2012	7	16	7	19	A279	2012
18	Tungurahua	4	Hombres	28		18	Tungurahua	1801	Ambato	180156	Izamba	2012	4	25	4	28	A270	2012
8	Esmeraldas	1	Mujeres	28		8	Esmeraldas	801	Esmeraldas	80150	Esmeraldas	2012	1	13	1	16	A279	2012
12	Los Ríos	5	Mujeres	28		12	Los Ríos	1201	Babahoyo	120150	Babahoyo	2012	5	1	5	4	A279	2012
14	Morona Santiago	6	Hombres	27		14	Morona Santiago	1401	Morona	140150	Macas	2012	6	4	6	7	A279	2012
17	Pichincha	7	Hombres	27		8	Esmeraldas	801	Esmeraldas	80150	Esmeraldas	2012	7	3	7	6	A279	2012
14	Morona Santiago	1	Hombres	24		14	Morona Santiago	1402	Gualaquiza	140250	Gualaquiza	2012	1	20	1	23	A279	2012
8	Esmeraldas	2	Hombres	24		8	Esmeraldas	801	Esmeraldas	80150	Esmeraldas	2012	2	20	2	23	A279	2012
13	Manabí	4	Hombres	23		13	Manabí	1302	Bolívar	130250	Calceta	2012	4	21	4	24	A279	2012
13	Manabí	6	Mujeres	21		13	Manabí	1302	Bolívar	130250	Calceta	2012	6	19	6	22	A279	2012
8	Esmeraldas	7	Mujeres	20		8	Esmeraldas	801	Esmeraldas	80165	Tabiazo	2012	7	24	7	27	A279	2012
13	Manabí	5	Hombres	20		13	Manabí	1313	Santa Ana	131350	Santa Ana de Vuelta Larga	2012	5	15	5	18	A279	2012
13	Manabí	11	Hombres	18		13	Manabí	1322	San Vicente	132250	San vicente	2012	11	13	11	16	A279	2012
13	Manabí	6	Mujeres	17		13	Manabí	1301	Portoviejo	130150	Portoviejo	2012	6	17	6	20	A279	2012
14	Morona Santiago	10	Hombres	17		14	Morona Santiago	1409	Taisha	140954	Pumpuentsa	2012	10	14	10	17	A279	2012
13	Manabí	12	Mujeres	15		13	Manabí	1302	Bolívar	130250	Calceta	2012	12	18	12	21	A279	2012
13	Manabí	5	Hombres	14		13	Manabí	1302	Bolívar	130250	Calceta	2012	5	22	5	25	A279	2012
13	Manabí	6	Hombres	13		13	Manabí	1301	Portoviejo	130150	Portoviejo	2012	5	29	6	1	A279	2012
13	Manabí	6	Hombres	12		13	Manabí	1301	Portoviejo	130150	Portoviejo	2012	5	29	6	1	A279	2012
12	Los Ríos	3	Mujeres	12		12	Los Ríos	1203	Montalvo	120350	Montalvo	2012	3	23	3	26	A279	2012
7	El Oro	12	Hombres	12		7	El Oro	701	Machala	70150	Machala	2012	12	12	12	15	A279	2012
13	Manabí	4	Hombres	11		13	Manabí	1302	Bolívar	130250	Calceta	2012	4	3	4	6	A279	2012
13	Manabí	5	Hombres	8		13	Manabí	1313	Santa Ana	131350	Santa Ana de Vuelta Larga	2012	5	9	5	12	A279	2012
14	Morona Santiago	1	Hombres	5		14	Morona Santiago	1402	Gualaquiza	140250	Gualaquiza	2012	1	21	1	24	A279	2012
13	Manabí	7	Hombres	5		13	Manabí	1308	Manta	130850	Manta	2012	7	9	7	12	A279	2012
13	Manabí	6	Hombres	4		13	Manabí	1301	Portoviejo	130150	Portoviejo	2012	6	5	6	8	A279	2012
13	Manabí	4	Mujeres	55		13	Manabí	1301	Portoviejo	130150	Portoviejo	2012	4	2	4	4	A279	2012
9	Guayas	11	Mujeres	54		9	Guayas	906	Daule	90650	Daule	2012	11	21	11	23	A278	2012
13	Manabí	5	Mujeres	50		13	Manabí	1301	Portoviejo	130150	Portoviejo	2012	5	16	5	18	A279	2012
13	Manabí	7	Mujeres	46		13	Manabí	1314	Sucre	131450	Bahía de Caráquez	2012	7	18	7	20	A279	2012
14	Morona Santiago	9	Hombres	44		14	Morona Santiago	1402	Gualaquiza	140250	Gualaquiza	2012	9	15	9	17	A279	2012
13	Manabí	4	Mujeres	40		13	Manabí	1313	Santa Ana	131350	Santa Ana de Vuelta Larga	2012	4	11	4	13	A279	2012
13	Manabí	2	Hombres	40		13	Manabí	1317	Pedernales	131750	Pedernales	2012	2	7	2	9	A279	2012
13	Manabí	3	Hombres	40		13	Manabí	1301	Portoviejo	130150	Portoviejo	2012	3	6	3	8	A279	2012
13	Manabí	6	Hombres	38		13	Manabí	1316	24 de Mayo	131650	Sucre	2012	6	16	6	18	A279	2012
13	Manabí	4	Mujeres	33		13	Manabí	1303	Chone	130350	Chone	2012	4	18	4	20	A279	2012
13	Manabí	11	Mujeres	31		13	Manabí	1301	Portoviejo	130150	Portoviejo	2012	11	13	11	15	A279	2012
13	Manabí	6	Hombres	25		13	Manabí	1302	Bolívar	130252	Quiroga	2012	6	10	6	12	A279	2012
13	Manabí	9	Hombres	20		13	Manabí	1301	Portoviejo	130150	Portoviejo	2012	9	5	9	7	A279	2012
9	Guayas	4	Hombres	19		12	Los Ríos	1201	Babahoyo	120150	Babahoyo	2012	4	10	4	12	A279	2012
13	Manabí	3	Hombres	18		13	Manabí	1301	Portoviejo	130150	Portoviejo	2012	3	27	3	29	A279	2012
13	Manabí	1	Hombres	18		13	Manabí	1301	Portoviejo	130150	Portoviejo	2012	1	5	1	7	A279	2012
13	Manabí	6	Hombres	15		13	Manabí	1313	Santa Ana	131350	Santa Ana de Vuelta Larga	2012	6	3	6	5	A279	2012
12	Los Ríos	10	Mujeres	15		12	Los Ríos	1201	Babahoyo	120150	Babahoyo	2012	10	1	10	3	A279	2012
13	Manabí	5	Hombres	12		13	Manabí	1301	Portoviejo	130150	Portoviejo	2012	5	2	5	4	A279	2012
13	Manabí	7	Mujeres	11		13	Manabí	1309	Montecristi	130950	Montecristi	2012	7	4	7	6	A279	2012
13	Manabí	6	Mujeres	75		13	Manabí	1313	Santa Ana	131350	Santa Ana de Vuelta Larga	2012	6	11	6	12	A279	2012
13	Manabí	7	Hombres	57		13	Manabí	1314	Sucre	131453	Charapotó	2012	7	6	7	6	A279	2012
13	Manabí	8	Hombres	54		13	Manabí	1308	Manta	130850	Manta	2012	8	1	8	2	A279	2012
13	Manabí	8	Mujeres	47		13	Manabí	1305	Flavio Alfaro	130551	San Francisco de Novillo (Cab en Novillo)	2012	8	17	8	18	A279	2012
13	Manabí	7	Hombres	44		13	Manabí	1302	Bolívar	130250	Calceta	2012	7	13	7	14	A279	2012
13	Manabí	1	Hombres	43		13	Manabí	1301	Portoviejo	130150	Portoviejo	2012	1	3	1	4	A279	2012
9	Guayas	4	Hombres	31		12	Los Ríos	1201	Babahoyo	120150	Babahoyo	2012	4	11	4	12	A279	2012
12	Los Ríos	11	Mujeres	29		12	Los Ríos	1201	Babahoyo	120150	Babahoyo	2012	11	9	11	9	A279	2012
13	Manabí	6	Mujeres	25		13	Manabí	1314	Sucre	131457	San Isidro3	2012	6	15	6	15	A279	2012
9	Guayas	4	Hombres	25		7	El Oro	709	Pasaje	70950	Pasaje	2012	4	10	4	11	A279	2012
9	Guayas	4	Hombres	25		7	El Oro	701	Machala	70150	Machala	2012	4	10	4	11	A279	2012
9	Guayas	4	Hombres	25		9	Guayas	901	Guayaquil	90150	Guayaquil	2012	4	10	4	11	A279	2012
12	Los Ríos	4	Hombres	25		12	Los Ríos	1201	Babahoyo	120150	Babahoyo	2012	4	9	4	10	A279	2012
9	Guayas	4	Hombres	24		7	El Oro	712	Santa Rosa	71250	Santa Rosa	2012	4	10	4	11	A279	2012
9	Guayas	4	Hombres	24		12	Los Ríos	1201	Babahoyo	120150	Babahoyo	2012	4	10	4	11	A279	2012
12	Los Ríos	4	Hombres	24		12	Los Ríos	1201	Babahoyo	120150	Babahoyo	2012	4	9	4	10	A279	2012
9	Guayas	2	Hombres	24		12	Los Ríos	1201	Babahoyo	120150	Babahoyo	2012	2	8	2	9	A279	2012
9	Guayas	4	Hombres	22		12	Los Ríos	1201	Babahoyo	120150	Babahoyo	2012	4	11	4	12	A279	2012
13	Manabí	3	Hombres	22		13	Manabí	1301	Portoviejo	130150	Portoviejo	2012	3	7	3	7	A279	2012
9	Guayas	4	Hombres	21		12	Los Ríos	1201	Babahoyo	120150	Babahoyo	2012	4	11	4	12	A279	2012
9	Guayas	4	Hombres	21		11	Loja	1101	Loja	110150	Loja	2012	4	10	4	11	A279	2012
9	Guayas	4	Hombres	21		9	Guayas	901	Guayaquil	90150	Guayaquil	2012	4	10	4	11	A279	2012
9	Guayas	4	Hombres	21		12	Los Ríos	1201	Babahoyo	120150	Babahoyo	2012	4	10	4	11	A279	2012
12	Los Ríos	4	Mujeres	21		12	Los Ríos	1201	Babahoyo	120150	Babahoyo	2012	4	9	4	10	A279	2012
12	Los Ríos	4	Hombres	21		12	Los Ríos	1201	Babahoyo	120150	Babahoyo	2012	4	9	4	10	A279	2012
9	Guayas	4	Hombres	20		12	Los Ríos	1201	Babahoyo	120150	Babahoyo	2012	4	10	4	11	A279	2012
12	Los Ríos	4	Hombres	20		12	Los Ríos	1201	Babahoyo	120150	Babahoyo	2012	4	9	4	10	A279	2012
9	Guayas	4	Hombres	19		12	Los Ríos	1201	Babahoyo	120150	Babahoyo	2012	4	10	4	11	A279	2012
12	Los Ríos	4	Hombres	19		12	Los Ríos	1201	Babahoyo	120150	Babahoyo	2012	4	9	4	10	A279	2012
13	Manabí	2	Mujeres	19		13	Manabí	1314	Sucre	131450	Bahía de Caráquez	2012	2	1	2	2	A279	2012
13	Manabí	4	Hombres	18		13	Manabí	1301	Portoviejo	130150	Portoviejo	2012	4	18	4	19	A279	2012
13	Manabí	11	Mujeres	18		13	Manabí	1301	Portoviejo	130156	San Plácido	2012	11	12	11	12	A279	2012
13	Manabí	7	Mujeres	18		13	Manabí	1316	24 de Mayo	131650	Sucre	2012	7	11	7	12	A279	2012
9	Guayas	4	Hombres	18		12	Los Ríos	1201	Babahoyo	120150	Babahoyo	2012	4	10	4	11	A279	2012
12	Los Ríos	4	Hombres	18		12	Los Ríos	1201	Babahoyo	120150	Babahoyo	2012	4	9	4	10	A279	2012
13	Manabí	6	Hombres	18		13	Manabí	1301	Portoviejo	130150	Portoviejo	2012	6	6	6	7	A279	2012
13	Manabí	5	Hombres	15		13	Manabí	1301	Portoviejo	130150	Portoviejo	2012	5	10	5	11	A279	2012
13	Manabí	10	Hombres	13		13	Manabí	1301	Portoviejo	130150	Portoviejo	2012	10	4	10	5	A279	2012
12	Los Ríos	3	Mujeres	11		12	Los Ríos	1201	Babahoyo	120150	Babahoyo	2012	3	2	3	3	A279	2012
12	Los Ríos	10	Hombres	8		9	Guayas	902	Alfredo Baquerizo Moreno	90250	Alfredo Baquerizo Moreno (Jujan)	2012	10	3	10	4	A279	2012
23	Santo Domingo de los Tsáchilas	2	Hombres	4		23	Santo Domingo de los Tsáchilas	2301	Santo Domingo	230150	Santo Domingo de los Colorados	2012	2	9	2	9	A279	2012
1	Azuay	4	Hombre	31		1	Azuay	101	Cuenca	10150	Cuenca, Cabecera Cantonal y Capital Provincial	2013	3	19	4	1	A279	2013
1	Azuay	8	Hombre	53		1	Azuay	101	Cuenca	10150	Cuenca, Cabecera Cantonal y Capital Provincial	2013	8	1	8	14	A279	2013
7	El Oro	2	Hombre	30		7	El Oro	701	Machala	70150	Machala, Cabecera Cantonal y Capital Provincial	2013	2	14	2	17	A279	2013
8	Esmeraldas	4	Hombre	6		8	Esmeraldas	801	Esmeraldas	80150	Esmeraldas, Cabecera Cantonal y Capital Provincial	2013	4	13	4	19	A279	2013
8	Esmeraldas	5	Mujer	22		8	Esmeraldas	801	Esmeraldas	80150	Esmeraldas, Cabecera Cantonal y Capital Provincial	2013	5	2	5	8	A279	2013
8	Esmeraldas	6	Mujer	50		8	Esmeraldas	801	Esmeraldas	80150	Esmeraldas, Cabecera Cantonal y Capital Provincial	2013	6	17	6	21	A279	2013
9	Guayas	12	Mujer	41		7	El Oro	701	Machala	70103	Puerto Bolívar	2013	12	7	12	12	A279	2013
9	Guayas	9	Hombre	63		13	Manabí	1302	Bolívar	130250	Calceta, Cabecera Cantonal	2013	8	31	9	6	A279	2013
9	Guayas	5	Mujer	18		9	Guayas	908	El Empalme	90850	Velasco Ibarra (El Empalme), Cabecera Cantonal	2013	5	23	5	31	A279	2013
9	Guayas	5	Hombre	27		9	Guayas	901	Guayaquil	90152	Juan Gómez Rendón (Progreso)	2013	5	1	5	7	A279	2013
9	Guayas	5	Hombre	27		9	Guayas	901	Guayaquil	90152	Juan Gómez Rendón (Progreso)	2013	5	7	5	10	A279	2013
9	Guayas	3	Mujer	29		9	Guayas	901	Guayaquil	90150	Guayaquil, Cabecera Cantonal y Capital Provincial	2013	2	25	3	28	A279	2013
9	Guayas	12	Hombre	4		9	Guayas	908	El Empalme	90850	Velasco Ibarra (El Empalme), Cabecera Cantonal	2013	11	25	12	2	A279	2013
9	Guayas	12	Mujer	16		9	Guayas	908	El Empalme	90850	Velasco Ibarra (El Empalme), Cabecera Cantonal	2013	12	7	12	7	A279	2013
9	Guayas	7	Mujer	23		9	Guayas	908	El Empalme	90850	Velasco Ibarra (El Empalme), Cabecera Cantonal	2013	7	15	7	22	A279	2013
9	Guayas	8	Hombre	6		9	Guayas	908	El Empalme	90850	Velasco Ibarra (El Empalme), Cabecera Cantonal	2013	8	14	8	19	A279	2013
9	Guayas	8	Mujer	4		9	Guayas	908	El Empalme	90850	Velasco Ibarra (El Empalme), Cabecera Cantonal	2013	8	17	8	21	A279	2013
12	Los Ríos	2	Hombre	20		12	Los Ríos	1203	Montalvo	120350	Montalvo, Cabecera Cantonal	2013	2	21	2	23	A279	2013
12	Los Ríos	2	Hombre	23		12	Los Ríos	1203	Montalvo	120350	Montalvo, Cabecera Cantonal	2013	2	21	2	23	A279	2013
12	Los Ríos	2	Hombre	39		12	Los Ríos	1201	Babahoyo	120150	Babahoyo, Cabecera Cantonal y Capital Provincial	2013	2	21	2	28	A279	2013
12	Los Ríos	1	Hombre	30		9	Guayas	902	Alfredo Baquerizo Moreno (Juján)	90250	Alfredo Baquerizo Moreno (Juján), Cabecera Cantonal	2013	1	8	1	14	A279	2013
12	Los Ríos	1	Hombre	37		9	Guayas	922	Simón Bolívar	92250	Simón Bolívar, Cabecera Cantonal	2013	1	21	1	28	A279	2013
12	Los Ríos	7	Hombre	73		9	Guayas	902	Alfredo Baquerizo Moreno (Juján)	90250	Alfredo Baquerizo Moreno (Juján), Cabecera Cantonal	2013	7	27	7	29	A279	2013
12	Los Ríos	6	Mujer	3		12	Los Ríos	1201	Babahoyo	120150	Babahoyo, Cabecera Cantonal y Capital Provincial	2013	6	18	6	22	A279	2013
12	Los Ríos	4	Mujer	13		12	Los Ríos	1201	Babahoyo	120104	El Salto	2013	3	29	4	2	A279	2013
12	Los Ríos	2	Mujer	8		12	Los Ríos	1203	Montalvo	120350	Montalvo, Cabecera Cantonal	2013	1	30	2	4	A279	2013
12	Los Ríos	6	Mujer	37		12	Los Ríos	1201	Babahoyo	120104	El Salto	2013	6	13	6	17	A279	2013
12	Los Ríos	7	Mujer	33		12	Los Ríos	1201	Babahoyo	120150	Babahoyo, Cabecera Cantonal y Capital Provincial	2013	6	24	7	1	A279	2013
12	Los Ríos	8	Hombre	13		12	Los Ríos	1201	Babahoyo	120155	La Unión4	2013	8	14	8	21	A279	2013
12	Los Ríos	11	Hombre	73		12	Los Ríos	1201	Babahoyo	120152	Caracol	2013	11	13	11	19	A279	2013
12	Los Ríos	4	Hombre	45		12	Los Ríos	1201	Babahoyo	120153	Febres Cordero (Las Juntas) (Cab. en Mata de Cacao)	2013	3	30	4	3	A279	2013
12	Los Ríos	1	Hombre	41		12	Los Ríos	1201	Babahoyo	120150	Babahoyo, Cabecera Cantonal y Capital Provincial	2013	1	7	1	8	A279	2013
12	Los Ríos	1	Hombre	78		12	Los Ríos	1204	Puebloviejo	120452	San Juan2	2013	1	16	1	23	A279	2013
12	Los Ríos	1	Mujer	4		12	Los Ríos	1201	Babahoyo	120150	Babahoyo, Cabecera Cantonal y Capital Provincial	2013	1	22	1	28	A279	2013
12	Los Ríos	2	Mujer	14		12	Los Ríos	1201	Babahoyo	120154	Pimocha	2013	1	28	2	4	A279	2013
12	Los Ríos	2	Mujer	27		12	Los Ríos	1201	Babahoyo	120150	Babahoyo, Cabecera Cantonal y Capital Provincial	2013	2	5	2	7	A27	2013
12	Los Ríos	2	Hombre	21		12	Los Ríos	1203	Montalvo	120350	Montalvo, Cabecera Cantonal	2013	2	8	2	18	A279	2013
12	Los Ríos	2	Mujer	14		12	Los Ríos	1203	Montalvo	120350	Montalvo, Cabecera Cantonal	2013	2	15	2	19	A279	2013
12	Los Ríos	2	Hombre	60		12	Los Ríos	1203	Montalvo	120350	Montalvo, Cabecera Cantonal	2013	2	22	2	26	A279	2013
12	Los Ríos	2	Hombre	65		12	Los Ríos	1201	Babahoyo	120154	Pimocha	2013	2	17	2	26	A279	2013
12	Los Ríos	2	Hombre	22		12	Los Ríos	1201	Babahoyo	120150	Babahoyo, Cabecera Cantonal y Capital Provincial	2013	2	22	2	27	A279	2013
12	Los Ríos	3	Hombre	49		12	Los Ríos	1201	Babahoyo	120150	Babahoyo, Cabecera Cantonal y Capital Provincial	2013	2	26	3	1	A279	2013
12	Los Ríos	3	Hombre	25		12	Los Ríos	1201	Babahoyo	120153	Febres Cordero (Las Juntas) (Cab. en Mata de Cacao)	2013	2	25	3	3	A279	2013
12	Los Ríos	3	Mujer	38		12	Los Ríos	1201	Babahoyo	120150	Babahoyo, Cabecera Cantonal y Capital Provincial	2013	3	7	3	11	A279	2013
12	Los Ríos	3	Mujer	22		12	Los Ríos	1206	Urdaneta	120651	Ricaurte	2013	3	13	3	15	A279	2013
12	Los Ríos	3	Hombre	55		12	Los Ríos	1201	Babahoyo	120150	Babahoyo, Cabecera Cantonal y Capital Provincial	2013	3	9	3	14	A279	2013
12	Los Ríos	3	Mujer	22		12	Los Ríos	1207	Ventanas	120752	Zapotal	2013	3	13	3	16	A279	2013
12	Los Ríos	3	Hombre	44		12	Los Ríos	1212	Mocache	121250	Mocache, Cabecera Cantonal	2013	3	11	3	17	A279	2013
12	Los Ríos	3	Mujer	58		12	Los Ríos	1201	Babahoyo	120150	Babahoyo, Cabecera Cantonal y Capital Provincial	2013	3	14	3	18	A279	2013
12	Los Ríos	3	Hombre	48		12	Los Ríos	1213	Quinsaloma	121350	Quinsaloma, Cabecera Cantonal	2013	3	20	3	25	A279	2013
12	Los Ríos	3	Mujer	27		12	Los Ríos	1201	Babahoyo	120153	Febres Cordero (Las Juntas) (Cab. en Mata de Cacao)	2013	3	27	3	31	A279	2013
12	Los Ríos	3	Mujer	13		12	Los Ríos	1201	Babahoyo	120150	Babahoyo, Cabecera Cantonal y Capital Provincial	2013	3	27	3	31	A279	2013
12	Los Ríos	1	Hombre	27		12	Los Ríos	1203	Montalvo	120350	Montalvo, Cabecera Cantonal	2013	1	18	1	21	A279	2013
12	Los Ríos	2	Mujer	51		12	Los Ríos	1201	Babahoyo	120150	Babahoyo, Cabecera Cantonal y Capital Provincial	2013	2	1	2	7	A279	2013
12	Los Ríos	3	Hombre	39		12	Los Ríos	1201	Babahoyo	120150	Babahoyo, Cabecera Cantonal y Capital Provincial	2013	3	7	3	15	A279	2013
12	Los Ríos	3	Mujer	7		12	Los Ríos	1201	Babahoyo	120150	Babahoyo, Cabecera Cantonal y Capital Provincial	2013	3	18	3	22	A279	2013
12	Los Ríos	4	Mujer	27		12	Los Ríos	1201	Babahoyo	120150	Babahoyo, Cabecera Cantonal y Capital Provincial	2013	4	19	4	26	A279	2013
12	Los Ríos	5	Hombre	63		12	Los Ríos	1201	Babahoyo	120154	Pimocha	2013	5	6	5	14	A279	2013
12	Los Ríos	5	Hombre	42		12	Los Ríos	1201	Babahoyo	120150	Babahoyo, Cabecera Cantonal y Capital Provincial	2013	5	8	5	14	A279	2013
12	Los Ríos	5	Hombre	26		12	Los Ríos	1201	Babahoyo	120150	Babahoyo, Cabecera Cantonal y Capital Provincial	2013	5	9	5	14	A279	2013
12	Los Ríos	6	Hombre	70		12	Los Ríos	1201	Babahoyo	120155	La Unión4	2013	6	11	6	17	A279	2013
12	Los Ríos	7	Hombre	26		12	Los Ríos	1201	Babahoyo	120150	Babahoyo, Cabecera Cantonal y Capital Provincial	2013	6	30	7	8	A279	2013
12	Los Ríos	7	Mujer	25		12	Los Ríos	1203	Montalvo	120350	Montalvo, Cabecera Cantonal	2013	7	20	7	29	A279	2013
12	Los Ríos	7	Mujer	26		12	Los Ríos	1201	Babahoyo	120150	Babahoyo, Cabecera Cantonal y Capital Provincial	2013	7	28	7	31	A279	2013
12	Los Ríos	8	Hombre	45		12	Los Ríos	1202	Baba	120250	Baba, Cabecera Cantonal	2013	7	30	8	1	A279	2013
12	Los Ríos	8	Hombre	56		12	Los Ríos	1204	Puebloviejo	120452	San Juan2	2013	7	28	8	2	A279	2013
12	Los Ríos	8	Hombre	21		12	Los Ríos	1201	Babahoyo	120150	Babahoyo, Cabecera Cantonal y Capital Provincial	2013	7	30	8	6	A279	2013
12	Los Ríos	8	Mujer	71		12	Los Ríos	1201	Babahoyo	120150	Babahoyo, Cabecera Cantonal y Capital Provincial	2013	8	5	8	13	A279	2013
12	Los Ríos	8	Mujer	3		12	Los Ríos	1203	Montalvo	120350	Montalvo, Cabecera Cantonal	2013	8	20	8	23	A279	2013
12	Los Ríos	2	Hombre	9		12	Los Ríos	1212	Mocache	121250	Mocache, Cabecera Cantonal	2013	1	27	2	1	A279	2013
13	Manabí	6	Hombre	54		13	Manabí	1301	Portoviejo	130150	Portoviejo, Cabecera Cantonal y Capital Provincial	2013	6	1	6	10	A279	2013
13	Manabí	1	Hombre	78		13	Manabí	1301	Portoviejo	130150	Portoviejo, Cabecera Cantonal y Capital Provincial	2012	12	25	1	12	A279	2013
13	Manabí	1	Hombre	38		13	Manabí	1314	Sucre	131453	Charapotó	2013	1	5	1	12	A279	2013
13	Manabí	5	Hombre	14		13	Manabí	1301	Portoviejo	130150	Portoviejo, Cabecera Cantonal y Capital Provincial	2013	5	5	5	7	A279	2013
13	Manabí	5	Mujer	32		13	Manabí	1301	Portoviejo	130150	Portoviejo, Cabecera Cantonal y Capital Provincial	2013	4	26	5	7	A279	2013
13	Manabí	5	Mujer	16		13	Manabí	1301	Portoviejo	130150	Portoviejo, Cabecera Cantonal y Capital Provincial	2013	5	20	5	23	A279	2013
13	Manabí	6	Hombre	30		13	Manabí	1301	Portoviejo	130150	Portoviejo, Cabecera Cantonal y Capital Provincial	2013	6	14	6	19	A279	2013
13	Manabí	8	Hombre	6		13	Manabí	1301	Portoviejo	130150	Portoviejo, Cabecera Cantonal y Capital Provincial	2013	8	5	8	10	A279	2013
13	Manabí	1	Mujer	62		13	Manabí	1301	Portoviejo	130152	Alhajuela (Bajo Grande)	2013	1	17	1	25	A279	2013
13	Manabí	2	Hombre	27		13	Manabí	1301	Portoviejo	130150	Portoviejo, Cabecera Cantonal y Capital Provincial	2013	2	6	2	8	A279	2013
13	Manabí	2	Mujer	32		13	Manabí	1301	Portoviejo	130156	San Plácido	2013	2	6	2	14	A279	2013
13	Manabí	2	Hombre	12		13	Manabí	1302	Bolívar	130250	Calceta, Cabecera Cantonal	2013	2	19	2	22	A279	2013
13	Manabí	3	Hombre	21		13	Manabí	1301	Portoviejo	130150	Portoviejo, Cabecera Cantonal y Capital Provincial	2013	2	23	3	8	A279	2013
13	Manabí	3	Hombre	34		13	Manabí	1301	Portoviejo	130150	Portoviejo, Cabecera Cantonal y Capital Provincial	2013	3	7	3	13	A279	2013
13	Manabí	3	Hombre	12		13	Manabí	1313	Santa Ana	131350	Santa Ana de Vuelta Larga, Cabecera Cantonal	2013	3	9	3	13	A279	2013
13	Manabí	3	Hombre	32		13	Manabí	1301	Portoviejo	130150	Portoviejo, Cabecera Cantonal y Capital Provincial	2013	3	12	3	14	A279	2013
13	Manabí	3	Mujer	31		13	Manabí	1301	Portoviejo	130150	Portoviejo, Cabecera Cantonal y Capital Provincial	2013	3	13	3	15	A279	2013
13	Manabí	3	Mujer	42		13	Manabí	1301	Portoviejo	130150	Portoviejo, Cabecera Cantonal y Capital Provincial	2013	3	14	3	18	A279	2013
13	Manabí	3	Mujer	22		13	Manabí	1301	Portoviejo	130151	Abdón Calderón (San Francisco)	2013	3	20	3	27	A279	2013
13	Manabí	3	Hombre	19		13	Manabí	1301	Portoviejo	130150	Portoviejo, Cabecera Cantonal y Capital Provincial	2013	3	21	3	28	A279	2013
13	Manabí	3	Mujer	62		13	Manabí	1301	Portoviejo	130151	Abdón Calderón (San Francisco)	2013	3	20	3	28	A279	2013
13	Manabí	4	Mujer	70		13	Manabí	1301	Portoviejo	130151	Abdón Calderón (San Francisco)	2013	3	28	4	1	A279	2013
13	Manabí	4	Hombre	12		13	Manabí	1301	Portoviejo	130150	Portoviejo, Cabecera Cantonal y Capital Provincial	2013	3	30	4	3	A279	2013
13	Manabí	4	Mujer	14		13	Manabí	1318	Olmedo1	131850	Olmedo, Cabecera Cantonal1	2013	3	27	4	3	A279	2013
13	Manabí	4	Hombre	17		13	Manabí	1318	Olmedo1	131850	Olmedo, Cabecera Cantonal1	2013	4	7	4	17	A279	2013
13	Manabí	4	Hombre	28		13	Manabí	1301	Portoviejo	130150	Portoviejo, Cabecera Cantonal y Capital Provincial	2013	4	19	4	23	A279	2013
13	Manabí	4	Mujer	38		13	Manabí	1313	Santa Ana	131350	Santa Ana de Vuelta Larga, Cabecera Cantonal	2013	4	17	4	26	A279	2013
13	Manabí	4	Mujer	40		13	Manabí	1301	Portoviejo	130150	Portoviejo, Cabecera Cantonal y Capital Provincial	2013	4	16	4	26	A279	2013
13	Manabí	4	Hombre	19		13	Manabí	1301	Portoviejo	130150	Portoviejo, Cabecera Cantonal y Capital Provincial	2013	4	23	4	29	A279	2013
13	Manabí	4	Mujer	61		13	Manabí	1302	Bolívar	130250	Calceta, Cabecera Cantonal	2013	4	19	4	30	A279	2013
13	Manabí	7	Mujer	28		13	Manabí	1302	Bolívar	130250	Calceta, Cabecera Cantonal	2013	7	6	7	15	A279	2013
13	Manabí	3	Mujer	22		13	Manabí	1310	Paján	131052	Cascol	2013	3	21	3	27	A279	2013
13	Manabí	12	Mujer	6		13	Manabí	1302	Bolívar	130250	Calceta, Cabecera Cantonal	2013	12	5	12	9	A279	2013
13	Manabí	4	Hombre	35		13	Manabí	1302	Bolívar	130251	Membrillo	2013	4	21	4	30	A279	2013
13	Manabí	5	Mujer	22		13	Manabí	1302	Bolívar	130250	Calceta, Cabecera Cantonal	2013	5	2	5	5	A279	2013
13	Manabí	5	Hombre	48		13	Manabí	1302	Bolívar	130250	Calceta, Cabecera Cantonal	2013	5	19	5	24	A279	2013
13	Manabí	5	Hombre	61		13	Manabí	1315	Tosagua	131550	Tosagua, Cabecera Cantonal	2013	5	20	5	24	A279	2013
13	Manabí	6	Hombre	46		13	Manabí	1315	Tosagua	131550	Tosagua, Cabecera Cantonal	2013	5	29	6	4	A279	2013
13	Manabí	2	Hombre	12		13	Manabí	1302	Bolívar	130250	Calceta, Cabecera Cantonal	2013	2	15	2	19	A279	2013
13	Manabí	6	Mujer	23		13	Manabí	1302	Bolívar	130250	Calceta, Cabecera Cantonal	2013	5	22	6	5	A279	2013
13	Manabí	2	Mujer	1		13	Manabí	1308	Manta	130850	Manta, Cabecera Cantonal	2013	1	26	2	4	A279	2013
13	Manabí	8	Hombre	12		13	Manabí	1308	Manta	130850	Manta, Cabecera Cantonal	2013	7	30	8	15	A278	2013
13	Manabí	10	Mujer	31		13	Manabí	1307	Junín	130750	Junín, Cabecera Cantonal	2013	10	14	10	28	A279	2013
13	Manabí	10	Hombre	46		13	Manabí	1308	Manta	130802	Manta	2013	10	16	10	18	A279	2013
13	Manabí	8	Hombre	36		13	Manabí	1308	Manta	130850	Manta, Cabecera Cantonal	2013	8	19	8	21	A278	2013
13	Manabí	12	Mujer	78		13	Manabí	1308	Manta	130850	Manta, Cabecera Cantonal	2013	11	27	12	5	A279	2013
13	Manabí	12	Mujer	19		13	Manabí	1308	Manta	130850	Manta, Cabecera Cantonal	2013	12	17	12	20	A279	2013
13	Manabí	12	Hombre	1		13	Manabí	1308	Manta	130850	Manta, Cabecera Cantonal	2013	12	10	12	14	A279	2013
13	Manabí	3	Hombre	1		13	Manabí	1309	Montecristi	130950	Montecristi, Cabecera Cantonal	2013	3	16	3	22	A279	2013
13	Manabí	12	Hombre	10		13	Manabí	1308	Manta	130804	Tarqui2	2013	12	4	12	12	A279	2013
13	Manabí	8	Mujer	49		13	Manabí	1308	Manta	130804	Tarqui2	2013	8	23	8	27	A279	2013
13	Manabí	12	Hombre	65		13	Manabí	1310	Paján	131050	Paján, Cabecera Cantonal	2013	12	6	12	13	A279	2013
13	Manabí	10	Hombre	56		13	Manabí	1309	Montecristi	130950	Montecristi, Cabecera Cantonal	2013	10	22	10	25	A279	2013
13	Manabí	10	Mujer	18		13	Manabí	1308	Manta	130850	Manta, Cabecera Cantonal	2013	10	15	10	24	A279	2013
13	Manabí	12	Hombre	31		13	Manabí	1308	Manta	130850	Manta, Cabecera Cantonal	2013	11	23	12	18	A279	2013
13	Manabí	1	Hombre	67		13	Manabí	1308	Manta	130850	Manta, Cabecera Cantonal	2013	1	12	1	18	A279	2013
13	Manabí	1	Hombre	29		13	Manabí	1308	Manta	130804	Tarqui2	2013	1	16	1	21	A279	2013
13	Manabí	5	Hombre	7		13	Manabí	1308	Manta	130850	Manta, Cabecera Cantonal	2013	5	11	5	16	A279	2013
13	Manabí	5	Hombre	27		13	Manabí	1308	Manta	130805	Eloy Alfaro	2013	5	13	5	29	A279	2013
13	Manabí	7	Mujer	79		13	Manabí	1312	Rocafuerte	131250	Rocafuerte, Cabecera Cantonal	2013	7	1	7	5	A279	2013
13	Manabí	7	Mujer	79		13	Manabí	1312	Rocafuerte	131250	Rocafuerte, Cabecera Cantonal	2013	7	6	7	22	A279	2013
13	Manabí	8	Mujer	50		13	Manabí	1308	Manta	130850	Manta, Cabecera Cantonal	2013	8	10	8	20	A279	2013
13	Manabí	3	Hombre	58		13	Manabí	1308	Manta	130850	Manta, Cabecera Cantonal	2013	2	25	3	7	A279	2013
13	Manabí	1	Hombre	1		13	Manabí	1308	Manta	130805	Eloy Alfaro	2013	1	1	1	15	A279	2013
13	Manabí	3	Hombre	29		13	Manabí	1308	Manta	130804	Tarqui2	2013	3	4	3	12	A278	2013
13	Manabí	3	Mujer	11		13	Manabí	1308	Manta	130850	Manta, Cabecera Cantonal	2013	3	6	3	18	A279	2013
13	Manabí	4	Mujer	83		13	Manabí	1308	Manta	130804	Tarqui2	2013	3	29	4	8	A279	2013
13	Manabí	3	Hombre	42		13	Manabí	1317	Pedernales	131751	Cojimíes	2013	3	7	3	11	A279	2013
13	Manabí	5	Hombre	8		13	Manabí	1317	Pedernales	131750	Pedernales, Cabecera Cantonal	2013	5	1	5	8	A279	2013
13	Manabí	5	Hombre	8		13	Manabí	1317	Pedernales	131750	Pedernales, Cabecera Cantonal	2013	4	30	5	8	A279	2013
13	Manabí	5	Mujer	3		13	Manabí	1314	Sucre	131402	Leonidas Plaza Gutiérrez	2013	5	22	5	23	A279	2013
13	Manabí	8	Mujer	24		13	Manabí	1320	Jama	132050	Jama, Cabecera Cantonal	2013	8	15	8	22	A279	2013
13	Manabí	1	Hombre	22		13	Manabí	1322	San Vicente	132250	San Vicente, Cabecera Cantonal	2013	1	22	1	31	A279	2013
13	Manabí	3	Mujer	27		13	Manabí	1304	El Carmen	130450	El Carmen, Cabecera Cantonal	2013	3	1	3	6	A279	2013
13	Manabí	1	Hombre	11		13	Manabí	1304	El Carmen	130450	El Carmen, Cabecera Cantonal	2013	1	16	1	21	A279	2013
13	Manabí	5	Hombre	7		13	Manabí	1308	Manta	130850	Manta, Cabecera Cantonal	2013	5	7	5	13	A279	2013
13	Manabí	3	Hombre	35		13	Manabí	1312	Rocafuerte	131250	Rocafuerte, Cabecera Cantonal	2013	2	28	3	10	A279	2013
13	Manabí	10	Hombre	31		13	Manabí	1312	Rocafuerte	131250	Rocafuerte, Cabecera Cantonal	2013	10	17	10	27	A279	2013
13	Manabí	12	Mujer	55		13	Manabí	1312	Rocafuerte	131250	Rocafuerte, Cabecera Cantonal	2013	12	17	12	27	A279	2013
13	Manabí	5	Hombre	12		13	Manabí	1312	Rocafuerte	131250	Rocafuerte, Cabecera Cantonal	2013	5	5	5	6	A279	2013
13	Manabí	5	Mujer	47		13	Manabí	1312	Rocafuerte	131250	Rocafuerte, Cabecera Cantonal	2013	5	4	5	14	A279	2013
13	Manabí	6	Hombre	27		13	Manabí	1312	Rocafuerte	131250	Rocafuerte, Cabecera Cantonal	2013	6	7	6	17	A279	2013
13	Manabí	7	Mujer	42		13	Manabí	1312	Rocafuerte	131250	Rocafuerte, Cabecera Cantonal	2013	7	1	7	11	A279	2013
13	Manabí	7	Hombre	55		13	Manabí	1312	Rocafuerte	131250	Rocafuerte, Cabecera Cantonal	2013	7	17	7	27	A279	2013
13	Manabí	8	Hombre	60		13	Manabí	1312	Rocafuerte	131250	Rocafuerte, Cabecera Cantonal	2013	8	12	8	22	A279	2013
13	Manabí	9	Hombre	72		13	Manabí	1314	Sucre	131453	Charapotó	2013	9	5	9	15	A279	2013
13	Manabí	1	Hombre	35		13	Manabí	1312	Rocafuerte	131250	Rocafuerte, Cabecera Cantonal	2013	1	2	1	12	A279	2013
13	Manabí	3	Mujer	33		13	Manabí	1312	Rocafuerte	131250	Rocafuerte, Cabecera Cantonal	2013	3	1	3	11	A279	2013
13	Manabí	3	Hombre	54		13	Manabí	1314	Sucre	131453	Charapotó	2013	3	13	3	22	A279	2013
13	Manabí	3	Hombre	13		13	Manabí	1312	Rocafuerte	131250	Rocafuerte, Cabecera Cantonal	2013	3	18	3	28	A279	2013
13	Manabí	3	Hombre	12		13	Manabí	1312	Rocafuerte	131250	Rocafuerte, Cabecera Cantonal	2013	3	18	3	28	A279	2013
13	Manabí	7	Mujer	42		13	Manabí	1303	Chone	130354	Chibunga	2013	7	8	7	15	A279	2013
13	Manabí	1	Hombre	68		13	Manabí	1308	Manta	130850	Manta, Cabecera Cantonal	2013	1	24	1	28	A279	2013
14	Morona Santiago	3	Mujer	11		14	Morona Santiago	1402	Gualaquiza	140253	Bomboiza	2013	2	28	3	6	A279	2013
14	Morona Santiago	10	Hombre	12		14	Morona Santiago	1405	Santiago	140551	Copal	2013	10	18	10	21	A279	2013
14	Morona Santiago	4	Hombre	26		14	Morona Santiago	1412	Tiwintza	141250	Santiago, Cabecera Cantonal	2013	4	13	4	21	A278	2013
14	Morona Santiago	3	Hombre	9		14	Morona Santiago	1407	Huamboya	140750	Huamboya, Cabecera Cantonal	2013	3	22	3	25	A279	2013
14	Morona Santiago	4	Hombre	13		14	Morona Santiago	1409	Taisha	140953	Tuutinentza1	2013	4	17	4	18	A270	2013
14	Morona Santiago	4	Hombre	22		14	Morona Santiago	1409	Taisha	140950	Taisha, Cabecera Cantonal	2013	3	4	4	4	A270	2013
14	Morona Santiago	4	Mujer	48		14	Morona Santiago	1409	Taisha	140950	Taisha, Cabecera Cantonal	2013	3	31	4	4	A270	2013
15	Napo	10	Hombre	60		15	Napo	1503	Archidona	150350	Archidona, Cabecera Cantonal	2013	10	8	10	16	A279	2013
17	Pichincha	7	Hombre	16		17	Pichincha	1701	Quito	170150	Quito Distrito Metropolitano, Cabecera Cantonal, Capital Provincial	2013	6	18	7	24	A279	2013
17	Pichincha	9	Mujer	25		17	Pichincha	1701	Quito	170150	Quito Distrito Metropolitano, Cabecera Cantonal, Capital Provincial	2013	9	21	9	27	A270	2013
17	Pichincha	9	Hombre	36		17	Pichincha	1701	Quito	170160	El Quinche	2013	9	17	9	26	A279	2013
17	Pichincha	2	Hombre	58		17	Pichincha	1701	Quito	170150	Quito Distrito Metropolitano, Cabecera Cantonal, Capital Provincial	2013	2	25	2	28	A279	2013
17	Pichincha	5	Mujer	66		5	Cotopaxi	502	La Maná	50250	La Maná, Cabecera Cantonal	2013	5	16	5	24	A279	2013
17	Pichincha	4	Hombre	45		13	Manabí	1308	Manta	130850	Manta, Cabecera Cantonal	2013	4	19	4	26	A279	2013
17	Pichincha	5	Hombre	41		17	Pichincha	1701	Quito	170150	Quito Distrito Metropolitano, Cabecera Cantonal, Capital Provincial	2013	5	14	5	18	A279	2013
17	Pichincha	4	Hombre	34		17	Pichincha	1701	Quito	170150	Quito Distrito Metropolitano, Cabecera Cantonal, Capital Provincial	2013	4	3	4	5	A279	2013
17	Pichincha	1	Hombre	22		17	Pichincha	1701	Quito	170150	Quito Distrito Metropolitano, Cabecera Cantonal, Capital Provincial	2013	1	6	1	12	A279	2013
23	Santo Domingo de los Tsáchilas	7	Hombre	2		23	Santo Domingo de los Tsáchilas	2301	Santo Domingo	230150	Santo Domingo de los Colorados, Cabecera Cantonal y Capital Provincial	2013	7	6	7	12	A279	2013
17	Pichincha	11	Hombre	56		17	Pichincha	1707	San Miguel de los Bancos	170751	Mindo	2013	10	31	11	12	A278	2013
17	Pichincha	2	Hombre	68		17	Pichincha	1701	Quito	170150	Quito Distrito Metropolitano, Cabecera Cantonal, Capital Provincial	2013	2	24	2	28	A279	2013
19	Zamora Chinchipe	10	Hombre	58		19	Zamora Chinchipe	1901	Zamora	190150	Zamora, Cabecera Cantonal y Capital Provincial	2013	10	27	10	30	A279	2013
19	Zamora Chinchipe	3	Hombre	19		1	Azuay	101	Cuenca	10150	Cuenca, Cabecera Cantonal y Capital Provincial	2013	3	14	3	16	A279	2013
23	Santo Domingo de los Tsáchilas	2	Mujer	37		23	Santo Domingo de los Tsáchilas	2301	Santo Domingo	230150	Santo Domingo de los Colorados, Cabecera Cantonal y Capital Provincial	2013	2	20	2	24	A279	2013
13	Manabí	4	Hombre	17		13	Manabí	1318	Olmedo1	131850	Olmedo, Cabecera Cantonal1	2013	4	17	4	18	A279	2013
13	Manabí	4	Hombre	42		13	Manabí	1302	Bolívar	130250	Calceta, Cabecera Cantonal	2013	4	18	4	30	A279	2013
13	Manabí	5	Hombre	21		13	Manabí	1301	Portoviejo	130150	Portoviejo, Cabecera Cantonal y Capital Provincial	2013	4	21	5	1	A279	2013
13	Manabí	5	Hombre	17		13	Manabí	1301	Portoviejo	130150	Portoviejo, Cabecera Cantonal y Capital Provincial	2013	5	3	5	9	A27	2013
13	Manabí	5	Hombre	57		13	Manabí	1301	Portoviejo	130150	Portoviejo, Cabecera Cantonal y Capital Provincial	2013	5	15	5	30	A27	2013
13	Manabí	6	Mujer	4		13	Manabí	1301	Portoviejo	130150	Portoviejo, Cabecera Cantonal y Capital Provincial	2013	6	3	6	12	A27	2013
13	Manabí	6	Hombre	11		13	Manabí	1301	Portoviejo	130150	Portoviejo, Cabecera Cantonal y Capital Provincial	2013	6	7	6	17	A27	2013
13	Manabí	12	Mujer	7		13	Manabí	1301	Portoviejo	130101	Portoviejo	2013	12	6	12	16	A279	2013
13	Manabí	3	Mujer	64		13	Manabí	1301	Portoviejo	130150	Portoviejo, Cabecera Cantonal y Capital Provincial	2013	2	15	3	20	A279	2013
8	Esmeraldas	7	Mujer	26		8	Esmeraldas	808	La Concordia	80850	La Concordia, Cabecera Cantonal	2013	7	15	7	20	A279	2013
8	Esmeraldas	6	Hombre	22		8	Esmeraldas	808	La Concordia	80850	La Concordia, Cabecera Cantonal	2013	6	4	6	9	A279	2013
12	Los Ríos	2	Hombre	31		12	Los Ríos	1201	Babahoyo	120150	Babahoyo, Cabecera Cantonal y Capital Provincial	2013	2	23	2	27	A279	2013
8	Esmeraldas	6	Hombre	37		8	Esmeraldas	806	Atacames	80650	Atacames, Cabecera Cantonal	2013	6	12	6	17	A279	2013
8	Esmeraldas	4	Hombre	15		8	Esmeraldas	806	Atacames	80650	Atacames, Cabecera Cantonal	2013	4	7	4	18	A279	2013
8	Esmeraldas	10	Hombre	21		8	Esmeraldas	806	Atacames	80650	Atacames, Cabecera Cantonal	2013	9	27	10	2	A279	2013
7	El Oro	6	Mujer	59		7	El Oro	703	Atahualpa	70350	Paccha, Cabecera Cantonal	2013	6	11	6	18	A279	2013
7	El Oro	7	Mujer	18		7	El Oro	701	Machala	70150	Machala, Cabecera Cantonal y Capital Provincial	2013	7	11	7	18	A279	2013
8	Esmeraldas	4	Hombre	24		8	Esmeraldas	801	Esmeraldas	80150	Esmeraldas, Cabecera Cantonal y Capital Provincial	2013	4	25	4	29	A279	2013
14	Morona Santiago	1	Hombre	37		14	Morona Santiago	1401	Morona	140150	Macas, Cabecera Cantonal y Capital Provincial	2013	1	21	1	24	A279	2013
24	Santa Elena	3	Mujer	30		24	Santa Elena	2401	Santa Elena	240152	Colonche	2013	3	20	3	26	A279	2013
24	Santa Elena	11	Mujer	34		24	Santa Elena	2401	Santa Elena	240150	Santa Elena, Cabecera Cantonal y Capital Provincial	2013	10	28	11	4	A279	2013
24	Santa Elena	2	Mujer	45		24	Santa Elena	2401	Santa Elena	240155	Simón Bolívar (Julio Moreno)	2013	2	18	2	26	A279	2013
24	Santa Elena	5	Hombre	15		24	Santa Elena	2401	Santa Elena	240150	Santa Elena, Cabecera Cantonal y Capital Provincial	2013	5	30	5	31	A279	2013
17	Pichincha	10	Hombre	23		17	Pichincha	1701	Quito	170102	Carcelén	2013	10	22	10	28	A279	2013
17	Pichincha	5	Hombre	36		17	Pichincha	1701	Quito	170102	Carcelén	2013	5	16	5	24	A279	2013
2	Bolívar	12	Hombres	33		2	Bolívar	201	Guaranda	20102	Gabriel Ignacio Veintimilla	2014	12	1	12	4	A279	2014
8	Esmeraldas	5	Hombres	11		8	Esmeraldas	801	Esmeraldas	80168	Vuelta Larga	2014	5	15	5	20	A279	2014
8	Esmeraldas	5	Hombres	7		8	Esmeraldas	801	Esmeraldas	80168	Vuelta Larga	2014	5	15	5	20	A279	2014
8	Esmeraldas	3	Mujeres	32		8	Esmeraldas	801	Esmeraldas	80150	Esmeraldas, cabecera cantonal y capital provincial	2014	3	10	3	14	A279	2014
8	Esmeraldas	6	Mujeres	25		8	Esmeraldas	801	Esmeraldas	80150	Esmeraldas, cabecera cantonal y capital provincial	2014	6	21	6	24	A279	2014
8	Esmeraldas	4	Hombres	47		8	Esmeraldas	801	Esmeraldas	80150	Esmeraldas, cabecera cantonal y capital provincial	2014	4	2	4	7	A279	2014
8	Esmeraldas	6	Hombres	16		8	Esmeraldas	801	Esmeraldas	80150	Esmeraldas, cabecera cantonal y capital provincial	2014	6	9	6	11	A279	2014
8	Esmeraldas	9	Hombres	26		8	Esmeraldas	802	Eloy Alfaro	80252	Atahualpa (Cab. en Camarones)	2014	9	7	9	11	A279	2014
8	Esmeraldas	1	Mujeres	72		8	Esmeraldas	803	Muisne	80350	Muisne, cabecera cantonal	2014	1	3	1	10	A279	2014
8	Esmeraldas	2	Hombres	73		8	Esmeraldas	806	Atacames	80652	Súa (Cab. en La Bocana)	2014	2	6	2	12	A279	2014
8	Esmeraldas	4	Hombres	57		8	Esmeraldas	803	Muisne	80350	Muisne, cabecera cantonal	2014	4	2	4	7	A279	2014
8	Esmeraldas	8	Mujeres	74		8	Esmeraldas	807	Rioverde	80750	Rioverde, cabecera cantonal	2014	8	16	8	21	A279	2014
9	Guayas	3	Hombres	18		9	Guayas	902	Alfredo Baquerizo Moreno (Juján)	90250	Alfredo Baquerizo Moreno (Juján), cabecera cantonal	2014	3	20	3	26	A279	2014
9	Guayas	1	Mujeres	55		9	Guayas	908	El Empalme	90850	Velasco Ibarra (El Empalme), cabecera cantonal	2014	1	26	1	29	A279	2014
9	Guayas	5	Hombres	18		12	Los Ríos	1201	Babahoyo	120150	Babahoyo, cabecera cantonal y capital provincial	2014	5	27	5	28	A279	2014
9	Guayas	7	Hombres	12		9	Guayas	921	Playas	92150	General Villamil (Playas), cabecera cantonal	2014	7	9	7	14	A279	2014
9	Guayas	4	Hombres	22		9	Guayas	910	Milagro	91050	Milagro, cabecera cantonal	2014	4	8	4	12	A279	2014
9	Guayas	7	Hombres	35		9	Guayas	908	El Empalme	90850	Velasco Ibarra (El Empalme), cabecera cantonal	2014	7	24	7	31	A278	2014
9	Guayas	5	Mujeres	17		9	Guayas	908	El Empalme	90850	Velasco Ibarra (El Empalme), cabecera cantonal	2014	5	14	5	15	A278	2014
9	Guayas	1	Hombres	3		9	Guayas	908	El Empalme	90850	Velasco Ibarra (El Empalme), cabecera cantonal	2014	1	3	1	10	A278	2014
9	Guayas	7	Hombres	10		9	Guayas	908	El Empalme	90850	Velasco Ibarra (El Empalme), cabecera cantonal	2014	7	25	7	31	A278	2014
9	Guayas	9	Hombres	4		9	Guayas	908	El Empalme	90850	Velasco Ibarra (El Empalme), cabecera cantonal	2014	9	22	9	27	A278	2014
9	Guayas	11	Hombres	60		9	Guayas	901	Guayaquil	90150	Guayaquil, cabecera cantonal y capital provincial	2014	11	17	11	21	A279	2014
9	Guayas	2	Mujeres	9		9	Guayas	901	Guayaquil	90112	Tarqui	2014	2	3	2	11	A279	2014
9	Guayas	2	Hombres	11		9	Guayas	901	Guayaquil	90112	Tarqui	2014	2	16	2	25	A279	2014
9	Guayas	9	Mujeres	6		13	Manabí	1303	Chone	130350	Chone, cabecera cantonal	2014	9	10	9	26	A279	2014
9	Guayas	1	Mujeres	4		9	Guayas	907	Durán	90750	Eloy Alfaro (Durán), cabecera cantonal	2014	1	15	1	21	A279	2014
10	Imbabura	10	Hombres	37		10	Imbabura	1001	Ibarra	100102	Guayaquil de Alpachaca	2014	9	25	10	3	A279	2014
11	Loja	3	Hombres	59		19	Zamora Chinchipe	1907	Centinela del Cóndor	190753	Panguintza	2014	3	11	3	28	A279	2014
11	Loja	3	Mujeres	29		19	Zamora Chinchipe	1904	Yacuambí	190450	28 de Mayo (San José de Yacuambi), cabecera cantonal	2014	3	12	3	28	A279	2014
11	Loja	5	Hombres	20		19	Zamora Chinchipe	1903	Nangaritza	190351	Zurmi	2014	5	16	5	21	A279	2014
11	Loja	5	Mujeres	20		19	Zamora Chinchipe	1901	Zamora	190152	Guadalupe	2014	5	19	5	26	A279	2014
12	Los Ríos	9	Mujeres	32		12	Los Ríos	1201	Babahoyo	120150	Babahoyo, cabecera cantonal y capital provincial	2014	9	16	9	23	A279	2014
12	Los Ríos	2	Mujeres	22		12	Los Ríos	1201	Babahoyo	120150	Babahoyo, cabecera cantonal y capital provincial	2014	2	5	2	7	A279	2014
12	Los Ríos	2	Mujeres	6		12	Los Ríos	1201	Babahoyo	120104	El Salto	2014	2	24	2	28	A279	2014
12	Los Ríos	11	Hombres	12		12	Los Ríos	1201	Babahoyo	120150	Babahoyo, cabecera cantonal y capital provincial	2014	11	20	11	25	A279	2014
12	Los Ríos	5	Hombres	11		12	Los Ríos	1201	Babahoyo	120150	Babahoyo, cabecera cantonal y capital provincial	2014	5	1	5	5	A279	2014
12	Los Ríos	6	Hombres	12		12	Los Ríos	1201	Babahoyo	120150	Babahoyo, cabecera cantonal y capital provincial	2014	6	8	6	14	A279	2014
12	Los Ríos	1	Hombres	69		12	Los Ríos	1201	Babahoyo	120154	Pimocha	2013	12	29	1	10	A279	2014
12	Los Ríos	4	Mujeres	22		12	Los Ríos	1203	Montalvo	120350	Montalvo, cabecera cantonal	2014	4	23	4	28	A279	2014
12	Los Ríos	2	Hombres	49		12	Los Ríos	1203	Montalvo	120350	Montalvo, cabecera cantonal	2014	2	7	2	12	A279	2014
12	Los Ríos	2	Hombres	6		12	Los Ríos	1211	Valencia	121150	Valencia, cabecera cantonal	2014	2	22	2	27	A279	2014
13	Manabí	6	Mujeres	12		13	Manabí	1301	Portoviejo	130106	Andrés de Vera	2014	6	12	6	17	A279	2014
13	Manabí	6	Mujeres	49		13	Manabí	1301	Portoviejo	130150	Portoviejo, cabecera cantonal y capital provincial	2014	6	8	6	20	A279	2014
13	Manabí	6	Mujeres	13		13	Manabí	1301	Portoviejo	130151	Abdón Calderón (San Francisco)	2014	6	19	6	23	A279	2014
13	Manabí	6	Mujeres	87		13	Manabí	1302	Bolívar	130250	Calceta, cabecera cantonal	2014	6	21	6	27	A279	2014
13	Manabí	4	Hombres	16		13	Manabí	1301	Portoviejo	130150	Portoviejo, cabecera cantonal y capital provincial	2014	4	1	4	9	A279	2014
13	Manabí	4	Hombres	12		13	Manabí	1301	Portoviejo	130150	Portoviejo, cabecera cantonal y capital provincial	2014	3	26	4	3	A279	2014
13	Manabí	4	Hombres	22		13	Manabí	1301	Portoviejo	130155	Riochico (Río Chico)	2014	4	10	4	17	A279	2014
13	Manabí	9	Hombres	32		13	Manabí	1317	Pedernales	131750	Pedernales, cabecera cantonal	2014	9	1	9	5	A279	2014
13	Manabí	9	Mujeres	9		13	Manabí	1301	Portoviejo	130155	Riochico (Río Chico)	2014	8	27	9	9	A279	2014
13	Manabí	9	Hombres	10		13	Manabí	1301	Portoviejo	130150	Portoviejo, cabecera cantonal y capital provincial	2014	9	9	9	23	A279	2014
13	Manabí	10	Mujeres	23		13	Manabí	1313	Santa Ana	131350	Santa Ana de Vuelta Larga, cabecera cantonal	2014	10	14	10	17	A279	2014
13	Manabí	5	Hombres	23		13	Manabí	1313	Santa Ana	131350	Santa Ana de Vuelta Larga, cabecera cantonal	2014	5	8	5	9	A279	2014
13	Manabí	11	Hombres	7		13	Manabí	1301	Portoviejo	130106	Andrés de Vera	2014	10	30	11	11	A279	2014
13	Manabí	1	Hombres	9		13	Manabí	1308	Manta	130850	Manta, cabecera cantonal	2014	1	16	1	24	A279	2014
13	Manabí	1	Hombres	22		13	Manabí	1301	Portoviejo	130152	Alhajuela (Bajo Grande)	2014	1	29	1	31	A279	2014
13	Manabí	4	Hombres	10		13	Manabí	1301	Portoviejo	130150	Portoviejo, cabecera cantonal y capital provincial	2014	4	14	4	24	A279	2014
13	Manabí	5	Mujeres	10		13	Manabí	1301	Portoviejo	130156	San Plácido	2014	5	21	5	30	A279	2014
13	Manabí	12	Mujeres	10		13	Manabí	1322	San Vicente	132250	San Vicente, cabecera cantonal	2014	11	27	12	5	A279	2014
13	Manabí	6	Mujeres	30		13	Manabí	1302	Bolívar	130250	Calceta, cabecera cantonal	2014	5	30	6	2	A279	2014
13	Manabí	2	Hombres	38		13	Manabí	1302	Bolívar	130250	Calceta, cabecera cantonal	2014	2	19	2	21	A279	2014
13	Manabí	2	Hombres	15		13	Manabí	1302	Bolívar	130252	Quiroga	2014	2	20	2	25	A279	2014
13	Manabí	2	Hombres	13		13	Manabí	1302	Bolívar	130250	Calceta, cabecera cantonal	2014	2	15	2	26	A279	2014
13	Manabí	2	Hombres	12		13	Manabí	1302	Bolívar	130250	Calceta, cabecera cantonal	2014	2	24	2	27	A279	2014
13	Manabí	4	Hombres	37		13	Manabí	1302	Bolívar	130250	Calceta, cabecera cantonal	2014	4	3	4	7	A279	2014
13	Manabí	3	Mujeres	15		13	Manabí	1302	Bolívar	130250	Calceta, cabecera cantonal	2014	2	22	3	5	A279	2014
13	Manabí	3	Hombres	20		13	Manabí	1302	Bolívar	130250	Calceta, cabecera cantonal	2014	3	18	3	21	A279	2014
13	Manabí	6	Mujeres	23		13	Manabí	1315	Tosagua	131552	Ángel Pedro Giler (La Estancilla)	2014	6	10	6	19	A279	2014
13	Manabí	8	Mujeres	52		12	Los Ríos	1202	Baba	120250	Baba, cabecera cantonal	2014	7	31	8	6	A279	2014
13	Manabí	5	Mujeres	11		13	Manabí	1313	Santa Ana	131350	Santa Ana de Vuelta Larga, cabecera cantonal	2014	4	28	5	6	A279	2014
13	Manabí	1	Mujeres	60		13	Manabí	1308	Manta	130850	Manta, cabecera cantonal	2014	1	15	1	24	A279	2014
13	Manabí	4	Mujeres	37		13	Manabí	1309	Montecristi	130950	Montecristi, cabecera cantonal	2014	3	26	4	4	A279	2014
13	Manabí	11	Mujeres	38		13	Manabí	1309	Montecristi	130902	Montecristi	2014	11	24	11	28	A279	2014
13	Manabí	4	Hombres	66		13	Manabí	1308	Manta	130850	Manta, cabecera cantonal	2014	4	3	4	21	A279	2014
13	Manabí	4	Mujeres	10		13	Manabí	1313	Santa Ana	131350	Santa Ana de Vuelta Larga, cabecera cantonal	2014	4	8	4	17	A279	2014
13	Manabí	8	Hombres	1		13	Manabí	1308	Manta	130802	Manta	2014	8	11	8	19	A279	2014
13	Manabí	4	Mujeres	1		13	Manabí	1308	Manta	130805	Eloy Alfaro	2014	4	14	4	25	A279	2014
13	Manabí	11	Hombres	7		13	Manabí	1321	Jaramijó	132150	Jaramijó, cabecera cantonal	2014	11	27	11	27	A279	2014
13	Manabí	4	Mujeres	10		13	Manabí	1309	Montecristi	130905	Leonidas Proaño	2014	4	15	4	24	A279	2014
13	Manabí	1	Hombres	29		13	Manabí	1308	Manta	130802	Manta	2013	12	18	1	31	A278	2014
13	Manabí	2	Mujeres	4		13	Manabí	1303	Chone	130350	Chone, cabecera cantonal	2014	2	3	2	10	A279	2014
13	Manabí	2	Hombres	54		13	Manabí	1308	Manta	130804	Tarqui2	2014	1	30	2	22	A279	2014
13	Manabí	4	Hombres	11		13	Manabí	1308	Manta	130804	Tarqui2	2014	3	24	4	1	A279	2014
13	Manabí	6	Hombres	5		13	Manabí	1308	Manta	130804	Tarqui2	2014	5	26	6	3	A279	2014
13	Manabí	12	Hombres	55		13	Manabí	1309	Montecristi	130950	Montecristi, cabecera cantonal	2014	11	26	12	2	A279	2014
13	Manabí	12	Mujeres	33		13	Manabí	1308	Manta	130850	Manta, cabecera cantonal	2014	12	1	12	3	A279	2014
13	Manabí	8	Hombres	28		13	Manabí	1309	Montecristi	130902	Montecristi	2014	8	13	8	25	A279	2014
13	Manabí	9	Mujeres	24		13	Manabí	1308	Manta	130850	Manta, cabecera cantonal	2014	9	17	9	29	A279	2014
13	Manabí	1	Mujeres	2		13	Manabí	1308	Manta	130802	Manta	2014	1	15	1	20	A279	2014
13	Manabí	2	Hombres	67		13	Manabí	1308	Manta	130805	Eloy Alfaro	2014	1	29	2	8	A279	2014
13	Manabí	9	Mujeres	13		13	Manabí	1308	Manta	130805	Eloy Alfaro	2014	8	28	9	4	A279	2014
13	Manabí	9	Hombres	4		13	Manabí	1308	Manta	130805	Eloy Alfaro	2014	9	22	9	29	A279	2014
13	Manabí	1	Hombres	23		13	Manabí	1308	Manta	130801	Los Esteros	2014	1	24	1	24	A279	2014
13	Manabí	5	Mujeres	70		13	Manabí	1317	Pedernales	131750	Pedernales, cabecera cantonal	2014	5	22	5	22	A279	2014
13	Manabí	2	Mujeres	31		13	Manabí	1314	Sucre	131453	Charapotó	2014	2	10	2	13	A279	2014
13	Manabí	3	Hombres	14		13	Manabí	1317	Pedernales	131750	Pedernales, cabecera cantonal	2014	3	15	3	18	A279	2014
[truncated: 585 more rows]
